# Supplementary material for: Coexistence of normal and inverse deuterium isotope effects in a phase-transition sequence of organic ferroelectrics
Source: RSC Adv. 2019 Dec 2;9(68):39662–73. doi: 10.1039/c9ra06489c (PMC9076125; doi:10.1039/c9ra06489c)
Supplement: RA-009-C9RA06489C-s002 [file RA-009-C9RA06489C-s002.cif]

# Electronic Supplementary Material (ESI) for RSC Advances.
# This journal is © The Royal Society of Chemistry 2019

####################################################################### 
# 
# This file contains crystal structure data downloaded from the 
# Cambridge Structural Database (CSD) hosted by the Cambridge 
# Crystallographic Data Centre (CCDC).
# 
# Full information about CCDC data access policies and citation 
# guidelines are available at http://www.ccdc.cam.ac.uk/access/V1 
# 
# Audit and citation data items may have been added by the CCDC. 
# Please retain this information to preserve the provenance of 
# this file and to allow appropriate attribution of the data. 
# 
#######################################################################

data_H22bpy-d8-Hia
_database_code_depnum_ccdc_archive 'CCDC 1944394'
loop_
_audit_author_name
_audit_author_address
'Sachio Horiuchi'
;National Institute of Advanced Science and Technology 
Japan
;
_audit_update_record             
;
2019-11-12 deposited with the CCDC.	2019-11-22 downloaded from the CCDC.
;

#==============================================================================
# CHEMICAL DATA

_chemical_formula_sum            'C16 H10 I2 N2 O4'
_chemical_formula_moiety         'C16 H10 I2 N2 O4'
_chemical_formula_weight         548.07
_chemical_melting_point          ?

#==============================================================================
# CRYSTAL DATA
_space_group_crystal_system      triclinic
_space_group_name_H-M_alt        'P -1'
_space_group_name_Hall           '-P 1'
_space_group_IT_number           2
loop_
_symmetry_equiv_pos_site_id
_symmetry_equiv_pos_as_xyz
1 +X,+Y,+Z
2 -X,-Y,-Z
#------------------------------------------------------------------------------
_cell_length_a                   8.4936(15)
_cell_length_b                   9.6878(17)
_cell_length_c                   11.2320(19)
_cell_angle_alpha                102.855(2)
_cell_angle_beta                 100.7131(18)
_cell_angle_gamma                107.846(3)
_cell_volume                     824.9(2)
_cell_formula_units_Z            2
_cell_measurement_reflns_used    3010
_cell_measurement_theta_min      3.40
_cell_measurement_theta_max      27.50
_cell_measurement_temperature    295
#------------------------------------------------------------------------------
_exptl_crystal_description       platelet
_exptl_crystal_colour            black
_exptl_crystal_size_max          0.400
_exptl_crystal_size_mid          0.350
_exptl_crystal_size_min          0.100
_exptl_crystal_density_diffrn    2.206
_exptl_crystal_density_meas      ?
_exptl_crystal_density_method    'not measured'
_exptl_crystal_F_000             516.00
_exptl_absorpt_coefficient_mu    3.837
_exptl_absorpt_correction_type   numerical
_exptl_absorpt_process_details   'NUMABS (Rigaku, 1999)'
_exptl_absorpt_correction_T_min  0.291
_exptl_absorpt_correction_T_max  0.681

#==============================================================================
# EXPERIMENTAL DATA

_diffrn_ambient_temperature      295
_diffrn_radiation_type           'Mo K\a'
_diffrn_radiation_wavelength     0.71075
_diffrn_measurement_device_type  'Rigaku XtaLAB P200'
_diffrn_measurement_method       \w
_diffrn_detector_area_resol_mean 5.814
_diffrn_reflns_number            13046
_diffrn_reflns_av_unetI/netI     0.0422
_diffrn_reflns_av_R_equivalents  0.0427
_diffrn_reflns_theta_max         27.522
_diffrn_reflns_theta_min         3.386
_diffrn_reflns_theta_full        25.242
_diffrn_measured_fraction_theta_max 0.991
_diffrn_measured_fraction_theta_full 0.992
_diffrn_reflns_Laue_measured_fraction_max 0.991
_diffrn_reflns_Laue_measured_fraction_full 0.992
_diffrn_reflns_point_group_measured_fraction_max 0.991
_diffrn_reflns_point_group_measured_fraction_full 0.992
_diffrn_reflns_limit_h_min       -11
_diffrn_reflns_limit_h_max       11
_diffrn_reflns_limit_k_min       -12
_diffrn_reflns_limit_k_max       12
_diffrn_reflns_limit_l_min       -14
_diffrn_reflns_limit_l_max       14
_diffrn_standards_number         0
_diffrn_standards_interval_count .
_diffrn_standards_decay_%        ?
_reflns_number_total             3761
_reflns_number_gt                3356
_reflns_threshold_expression     F^2^>2.0\s(F^2^)
_reflns_Friedel_coverage         0.000
_reflns_Friedel_fraction_max     .
_reflns_Friedel_fraction_full    .

#==============================================================================
# REFINEMENT DATA

_refine_special_details          
;
    Refinement was performed using all reflections. The weighted 
    R-factor (wR) and goodness of fit (S) are based on F^2^.
    R-factor (gt) are based on F. The threshold expression of
    F^2^ > 2.0 sigma(F^2^) is used only for calculating R-factor (gt).
;
_refine_ls_structure_factor_coef Fsqd
_refine_ls_R_factor_all          0.0329
_refine_ls_R_factor_gt           0.0303
_refine_ls_wR_factor_ref         0.0692
_refine_ls_wR_factor_gt          0.0664
_refine_ls_number_restraints     0
_refine_ls_hydrogen_treatment    mixed
_refine_ls_number_reflns         3761
_refine_ls_number_parameters     226
_refine_ls_goodness_of_fit_ref   1.034
_refine_ls_weighting_scheme      calc
_refine_ls_weighting_details     
'w = 1/[\s^2^(Fo^2^)+(0.0304P)^2^] where P=(Fo^2^+2Fc^2^)/3'
_atom_sites_solution_hydrogens   geom
_atom_sites_solution_primary     direct
_atom_sites_solution_secondary   difmap
_refine_ls_shift/su_max          0.001
_refine_diff_density_max         0.98
_refine_diff_density_min         -1.06
_refine_ls_extinction_method     SHELXL
_refine_ls_extinction_coef       0.0751(15)

loop_
_atom_type_symbol
_atom_type_description
_atom_type_scat_dispersion_real
_atom_type_scat_dispersion_imag
_atom_type_scat_source
C C 0.0033 0.0016
;
International Tables for Crystallography
(Vol. C, Tables 4.2.6.8 and 6.1.1.4)
;
H H 0.0000 0.0000
;
International Tables for Crystallography
(Vol. C, Table 6.1.1.4)
;
I I -0.4742 1.8119
;
International Tables for Crystallography
(Vol. C, Tables 4.2.6.8 and 6.1.1.4)
;
N N 0.0061 0.0033
;
International Tables for Crystallography
(Vol. C, Tables 4.2.6.8 and 6.1.1.4)
;
O O 0.0106 0.0060
;
International Tables for Crystallography
(Vol. C, Tables 4.2.6.8 and 6.1.1.4)
;

#==============================================================================
# ATOMIC COORDINATES AND THERMAL PARAMETERS

loop_
_atom_site_label
_atom_site_type_symbol
_atom_site_fract_x
_atom_site_fract_y
_atom_site_fract_z
_atom_site_U_iso_or_equiv
_atom_site_adp_type
_atom_site_occupancy
_atom_site_site_symmetry_order
_atom_site_calc_flag
_atom_site_refinement_flags_posn
_atom_site_refinement_flags_adp
_atom_site_refinement_flags_occupancy
_atom_site_disorder_assembly
_atom_site_disorder_group
I1 I -0.26020(3) -0.28256(2) 0.10462(2) 0.04481(12) Uani 1 1 d . . . . .
I2 I 1.28507(3) 0.79359(2) 0.92228(2) 0.04553(12) Uani 1 1 d . . . . .
O1 O 0.0674(3) 0.0238(2) 0.25263(17) 0.0447(5) Uani 1 1 d . . . . .
O2 O 0.2561(3) 0.2361(2) 0.16940(19) 0.0545(6) Uani 1 1 d . . . . .
O3 O 0.9500(3) 0.5002(2) 0.75869(17) 0.0481(5) Uani 1 1 d . . . . .
O4 O 0.7350(3) 0.2725(2) 0.81407(18) 0.0457(5) Uani 1 1 d . . . . .
N1 N 0.2839(3) 0.2570(3) 0.4446(2) 0.0372(5) Uani 1 1 d . . . . .
N2 N 0.6835(3) 0.2157(3) 0.5669(2) 0.0392(6) Uani 1 1 d . . . . .
C1 C -0.1018(3) -0.1159(3) 0.0457(2) 0.0312(6) Uani 1 1 d . . . . .
C2 C 0.0293(3) 0.0049(3) 0.1311(2) 0.0334(6) Uani 1 1 d . . . . .
C3 C 0.1400(3) 0.1305(3) 0.0876(2) 0.0339(6) Uani 1 1 d . . . . .
C4 C 1.1170(3) 0.6223(3) 0.9705(2) 0.0307(5) Uani 1 1 d . . . . .
C5 C 0.9785(4) 0.5052(3) 0.8713(2) 0.0330(6) Uani 1 1 d . . . . .
C6 C 0.8588(3) 0.3775(3) 0.9063(2) 0.0325(6) Uani 1 1 d . . . . .
C7 C 0.1855(4) 0.3357(4) 0.4769(3) 0.0463(7) Uani 1 1 d . . . . .
H1 H 0.077706 0.310580 0.421998 0.056 Uiso 1 1 calc R U . . .
C8 C 0.2375(4) 0.4523(3) 0.5884(3) 0.0477(8) Uani 1 1 d . . . . .
H2 H 0.165347 0.503157 0.610161 0.057 Uiso 1 1 calc R U . . .
C9 C 0.4008(4) 0.4916(3) 0.6671(3) 0.0449(7) Uani 1 1 d . . . . .
H3 H 0.439929 0.569647 0.743141 0.054 Uiso 1 1 calc R U . . .
C10 C 0.5050(4) 0.4143(3) 0.6322(2) 0.0375(6) Uani 1 1 d . . . . .
H4 H 0.616171 0.441962 0.682928 0.045 Uiso 1 1 calc R U . . .
C11 C 0.4419(3) 0.2946(3) 0.5203(2) 0.0319(6) Uani 1 1 d . . . . .
C12 C 0.7853(4) 0.1403(4) 0.5342(3) 0.0480(7) Uani 1 1 d . . . . .
H5 H 0.881007 0.150269 0.596092 0.058 Uiso 1 1 calc R U . . .
C13 C 0.7543(4) 0.0493(3) 0.4135(3) 0.0456(8) Uani 1 1 d . . . . .
H6 H 0.827426 -0.001140 0.393247 0.055 Uiso 1 1 calc R U . . .
C14 C 0.6112(4) 0.0348(3) 0.3228(3) 0.0447(7) Uani 1 1 d . . . . .
H7 H 0.584845 -0.028127 0.240485 0.054 Uiso 1 1 calc R U . . .
C15 C 0.5079(4) 0.1138(3) 0.3545(2) 0.0427(7) Uani 1 1 d . . . . .
H8 H 0.412383 0.105921 0.293582 0.051 Uiso 1 1 calc R U . . .
C16 C 0.5476(3) 0.2054(3) 0.4783(2) 0.0316(6) Uani 1 1 d . . . . .
H9 H 0.184(5) 0.139(4) 0.296(3) 0.079(12) Uiso 1 1 d . . . . .
H10 H 0.763(5) 0.313(5) 0.720(4) 0.106(15) Uiso 1 1 d . . . . .

loop_
_atom_site_aniso_label
_atom_site_aniso_U_11
_atom_site_aniso_U_22
_atom_site_aniso_U_33
_atom_site_aniso_U_23
_atom_site_aniso_U_13
_atom_site_aniso_U_12
I1 0.04528(16) 0.03742(15) 0.05424(18) 0.01627(10) 0.01952(11) 0.01313(11)
I2 0.04782(17) 0.04272(16) 0.05194(17) 0.02082(10) 0.02269(11) 0.01439(11)
O1 0.0465(12) 0.0460(12) 0.0278(10) 0.0080(9) 0.0010(9) 0.0057(10)
O2 0.0504(13) 0.0472(13) 0.0350(11) 0.0051(9) -0.0049(9) -0.0092(11)
O3 0.0539(13) 0.0567(13) 0.0254(9) 0.0165(9) 0.0047(9) 0.0096(11)
O4 0.0464(12) 0.0438(12) 0.0282(10) 0.0057(9) 0.0012(9) -0.0001(10)
N1 0.0338(12) 0.0420(13) 0.0278(11) 0.0065(10) 0.0053(9) 0.0075(10)
N2 0.0363(12) 0.0418(13) 0.0301(12) 0.0061(10) 0.0030(10) 0.0084(11)
C1 0.0317(13) 0.0267(13) 0.0322(13) 0.0075(10) 0.0056(11) 0.0091(11)
C2 0.0321(13) 0.0327(13) 0.0333(14) 0.0075(11) 0.0048(11) 0.0128(12)
C3 0.0315(13) 0.0325(14) 0.0319(13) 0.0048(11) 0.0024(11) 0.0110(12)
C4 0.0336(13) 0.0312(13) 0.0286(13) 0.0097(11) 0.0101(11) 0.0119(11)
C5 0.0392(14) 0.0373(14) 0.0267(13) 0.0116(11) 0.0099(11) 0.0176(13)
C6 0.0362(14) 0.0347(14) 0.0279(13) 0.0080(11) 0.0091(11) 0.0155(12)
C7 0.0362(15) 0.0517(18) 0.0431(16) 0.0089(14) 0.0088(13) 0.0101(14)
C8 0.047(2) 0.0441(19) 0.053(2) 0.0109(16) 0.0190(17) 0.0174(17)
C9 0.0511(18) 0.0373(15) 0.0351(15) 0.0023(12) 0.0110(13) 0.0072(14)
C10 0.0395(15) 0.0340(14) 0.0305(13) 0.0044(11) 0.0052(11) 0.0081(12)
C11 0.0347(13) 0.0337(13) 0.0214(12) 0.0078(10) 0.0061(10) 0.0055(12)
C12 0.0426(17) 0.0573(19) 0.0416(16) 0.0111(14) 0.0090(13) 0.0186(15)
C13 0.0479(18) 0.0443(18) 0.053(2) 0.0179(15) 0.0240(16) 0.0194(16)
C14 0.0513(18) 0.0437(16) 0.0335(15) 0.0058(12) 0.0156(13) 0.0114(15)
C15 0.0447(16) 0.0496(17) 0.0270(13) 0.0040(12) 0.0055(12) 0.0157(14)
C16 0.0337(13) 0.0311(13) 0.0237(12) 0.0075(10) 0.0073(10) 0.0039(11)

#==============================================================================
_computing_data_collection       'CrystalClear-SM Expert 2.1 b29 (Rigaku, 2013)'
_computing_cell_refinement       'CrystalClear-SM Expert 2.1 b29'
_computing_data_reduction        'CrystalClear-SM Expert 2.1 b29'
_computing_structure_solution    'SHELXS97 (Sheldrick, 2008)'
_computing_structure_refinement  'SHELXL Version 2018/3 (Sheldrick, 2008)'
_computing_publication_material  'CrystalStructure 4.3 (Rigaku, 2018)'
_computing_molecular_graphics    'CrystalStructure 4.3'

#==============================================================================
# MOLECULAR GEOMETRY

_geom_special_details            
;
 All esds (except the esd in the dihedral angle between two l.s. planes)
 are estimated using the full covariance matrix.  The cell esds are taken
 into account individually in the estimation of esds in distances, angles
 and torsion angles; correlations between esds in cell parameters are only
 used when they are defined by crystal symmetry.  An approximate (isotropic)
 treatment of cell esds is used for estimating esds involving l.s. planes.
;

loop_
_geom_bond_atom_site_label_1
_geom_bond_atom_site_label_2
_geom_bond_distance
_geom_bond_site_symmetry_2
_geom_bond_publ_flag
I1 C1 2.081(3) . ?
I2 C4 2.078(3) . ?
O1 C2 1.300(3) . ?
O1 H9 1.17(4) . ?
O2 C3 1.221(3) . ?
O3 C5 1.229(3) . ?
O4 C6 1.297(3) . ?
O4 H10 1.24(4) . ?
N1 C7 1.338(4) . ?
N1 C11 1.340(3) . ?
N2 C16 1.339(3) . ?
N2 C12 1.343(4) . ?
C1 C2 1.354(4) . ?
C1 C3 1.437(4) 2 ?
C2 C3 1.528(4) . ?
C4 C6 1.361(3) 2_767 ?
C4 C5 1.430(4) . ?
C5 C6 1.522(4) . ?
C7 C8 1.378(4) . ?
C7 H1 0.9300 . ?
C8 C9 1.386(4) . ?
C8 H2 0.9300 . ?
C9 C10 1.379(4) . ?
C9 H3 0.9300 . ?
C10 C11 1.390(3) . ?
C10 H4 0.9300 . ?
C11 C16 1.492(5) . ?
C12 C13 1.371(4) . ?
C12 H5 0.9300 . ?
C13 C14 1.381(4) . ?
C13 H6 0.9300 . ?
C14 C15 1.374(4) . ?
C14 H7 0.9300 . ?
C15 C16 1.389(3) . ?
C15 H8 0.9300 . ?

loop_
_geom_angle_atom_site_label_1
_geom_angle_atom_site_label_2
_geom_angle_atom_site_label_3
_geom_angle
_geom_angle_site_symmetry_1
_geom_angle_site_symmetry_3
_geom_angle_publ_flag
C2 O1 H9 104.8(18) . . ?
C6 O4 H10 102(2) . . ?
C7 N1 C11 119.7(2) . . ?
C16 N2 C12 119.3(2) . . ?
C2 C1 C3 121.3(2) . 2 ?
C2 C1 I1 120.8(2) . . ?
C3 C1 I1 117.84(18) 2 . ?
O1 C2 C1 123.4(3) . . ?
O1 C2 C3 116.0(2) . . ?
C1 C2 C3 120.5(2) . . ?
O2 C3 C1 124.6(3) . 2 ?
O2 C3 C2 117.2(2) . . ?
C1 C3 C2 118.2(2) 2 . ?
C6 C4 C5 121.6(2) 2_767 . ?
C6 C4 I2 120.0(2) 2_767 . ?
C5 C4 I2 118.34(18) . . ?
O3 C5 C4 124.3(3) . . ?
O3 C5 C6 117.5(2) . . ?
C4 C5 C6 118.3(2) . . ?
O4 C6 C4 123.1(3) . 2_767 ?
O4 C6 C5 116.8(2) . . ?
C4 C6 C5 120.1(2) 2_767 . ?
N1 C7 C8 122.6(3) . . ?
N1 C7 H1 118.7 . . ?
C8 C7 H1 118.7 . . ?
C7 C8 C9 117.9(3) . . ?
C7 C8 H2 121.1 . . ?
C9 C8 H2 121.1 . . ?
C10 C9 C8 119.7(3) . . ?
C10 C9 H3 120.1 . . ?
C8 C9 H3 120.1 . . ?
C9 C10 C11 119.2(3) . . ?
C9 C10 H4 120.4 . . ?
C11 C10 H4 120.4 . . ?
N1 C11 C10 120.8(3) . . ?
N1 C11 C16 117.4(2) . . ?
C10 C11 C16 121.7(3) . . ?
N2 C12 C13 122.8(3) . . ?
N2 C12 H5 118.6 . . ?
C13 C12 H5 118.6 . . ?
C12 C13 C14 118.0(3) . . ?
C12 C13 H6 121.0 . . ?
C14 C13 H6 121.0 . . ?
C15 C14 C13 119.8(3) . . ?
C15 C14 H7 120.1 . . ?
C13 C14 H7 120.1 . . ?
C14 C15 C16 119.4(3) . . ?
C14 C15 H8 120.3 . . ?
C16 C15 H8 120.3 . . ?
N2 C16 C15 120.7(3) . . ?
N2 C16 C11 116.6(2) . . ?
C15 C16 C11 122.7(3) . . ?

loop_
_geom_torsion_atom_site_label_1
_geom_torsion_atom_site_label_2
_geom_torsion_atom_site_label_3
_geom_torsion_atom_site_label_4
_geom_torsion
_geom_torsion_site_symmetry_1
_geom_torsion_site_symmetry_2
_geom_torsion_site_symmetry_3
_geom_torsion_site_symmetry_4
_geom_torsion_publ_flag
C3 C1 C2 O1 179.2(2) 2 . . . ?
I1 C1 C2 O1 1.4(4) . . . . ?
C3 C1 C2 C3 0.5(4) 2 . . . ?
I1 C1 C2 C3 -177.19(17) . . . . ?
O1 C2 C3 O2 1.3(4) . . . . ?
C1 C2 C3 O2 -180.0(3) . . . . ?
O1 C2 C3 C1 -179.2(2) . . . 2 ?
C1 C2 C3 C1 -0.5(4) . . . 2 ?
C6 C4 C5 O3 179.4(3) 2_767 . . . ?
I2 C4 C5 O3 -1.3(4) . . . . ?
C6 C4 C5 C6 -1.0(4) 2_767 . . . ?
I2 C4 C5 C6 178.24(17) . . . . ?
O3 C5 C6 O4 0.0(4) . . . . ?
C4 C5 C6 O4 -179.6(2) . . . . ?
O3 C5 C6 C4 -179.4(3) . . . 2_767 ?
C4 C5 C6 C4 1.0(4) . . . 2_767 ?
C11 N1 C7 C8 -2.2(4) . . . . ?
N1 C7 C8 C9 2.1(5) . . . . ?
C7 C8 C9 C10 0.1(4) . . . . ?
C8 C9 C10 C11 -2.2(4) . . . . ?
C7 N1 C11 C10 0.0(4) . . . . ?
C7 N1 C11 C16 -178.7(3) . . . . ?
C9 C10 C11 N1 2.2(4) . . . . ?
C9 C10 C11 C16 -179.2(3) . . . . ?
C16 N2 C12 C13 -1.6(4) . . . . ?
N2 C12 C13 C14 -0.4(5) . . . . ?
C12 C13 C14 C15 1.7(4) . . . . ?
C13 C14 C15 C16 -1.0(4) . . . . ?
C12 N2 C16 C15 2.2(4) . . . . ?
C12 N2 C16 C11 -178.7(3) . . . . ?
C14 C15 C16 N2 -0.9(4) . . . . ?
C14 C15 C16 C11 -179.9(3) . . . . ?
N1 C11 C16 N2 -163.1(2) . . . . ?
C10 C11 C16 N2 18.2(4) . . . . ?
N1 C11 C16 C15 15.9(4) . . . . ?
C10 C11 C16 C15 -162.7(2) . . . . ?

loop_
_geom_hbond_atom_site_label_D
_geom_hbond_atom_site_label_H
_geom_hbond_atom_site_label_A
_geom_hbond_site_symmetry_D
_geom_hbond_site_symmetry_H
_geom_hbond_site_symmetry_A
_geom_hbond_distance_DA
_geom_hbond_distance_DH
_geom_hbond_distance_HA
_geom_hbond_angle_DHA
_geom_hbond_publ_flag
O1 H9 O2 . . . 2.659(3) 1.17(3) 1.97(4) 114(2) no
O1 H9 N1 . . . 2.636(2) 1.17(3) 1.68(3) 134(3) no
O4 H10 O3 . . . 2.674(3) 1.24(5) 1.91(4) 115(2) no
O4 H10 N2 . . . 2.631(3) 1.24(5) 1.66(4) 129(3) no

#==============================================================================
# Additional structures and associated data_? identifiers
# should be added at this point if there is more than one 
# structure analysis in the CIF.

_shelx_res_file                  
;
TITL bp22d8ia1
    shelxl.res
    created by SHELXL-2018/3 at 09:39:39 on 12-Nov-2019
CELL  0.71075 8.49360 9.68780 11.23200 102.85500 100.71310 107.84600
ZERR  2 0.00150 0.00170 0.00190 0.00200 0.00180 0.00300
LATT 1
SFAC C H I N O
UNIT 32 20 4 4 8
L.S. 10
FMAP 2
PLAN 8
WPDB -2
HTAB
BOND $H
CONF
LIST 4
TEMP 22.0
ACTA
SIZE 0.400 0.350 0.100
WGHT    0.030400
EXTI    0.075125
FVAR       1.61896
I1    3   -0.260200   -0.282564    0.104619    11.00000    0.04528    0.03742 =
         0.05424    0.01627    0.01952    0.01313
I2    3    1.285071    0.793588    0.922277    11.00000    0.04782    0.04272 =
         0.05194    0.02082    0.02269    0.01439
O1    5    0.067355    0.023781    0.252629    11.00000    0.04653    0.04597 =
         0.02777    0.00801    0.00104    0.00568
O2    5    0.256124    0.236128    0.169398    11.00000    0.05042    0.04716 =
         0.03500    0.00508   -0.00491   -0.00923
O3    5    0.949984    0.500194    0.758686    11.00000    0.05392    0.05667 =
         0.02541    0.01648    0.00472    0.00956
O4    5    0.735037    0.272471    0.814067    11.00000    0.04637    0.04376 =
         0.02820    0.00569    0.00122   -0.00013
N1    4    0.283876    0.257014    0.444594    11.00000    0.03384    0.04204 =
         0.02780    0.00654    0.00534    0.00748
N2    4    0.683484    0.215658    0.566926    11.00000    0.03627    0.04180 =
         0.03011    0.00614    0.00304    0.00842
C1    1   -0.101777   -0.115888    0.045703    11.00000    0.03173    0.02667 =
         0.03220    0.00750    0.00558    0.00914
C2    1    0.029335    0.004883    0.131051    11.00000    0.03207    0.03265 =
         0.03328    0.00754    0.00484    0.01285
C3    1    0.140001    0.130501    0.087612    11.00000    0.03149    0.03251 =
         0.03187    0.00480    0.00241    0.01097
C4    1    1.117033    0.622340    0.970494    11.00000    0.03357    0.03117 =
         0.02856    0.00973    0.01006    0.01193
C5    1    0.978546    0.505245    0.871252    11.00000    0.03920    0.03731 =
         0.02674    0.01161    0.00988    0.01759
C6    1    0.858756    0.377459    0.906259    11.00000    0.03622    0.03467 =
         0.02787    0.00797    0.00908    0.01549
C7    1    0.185493    0.335662    0.476942    11.00000    0.03618    0.05167 =
         0.04313    0.00892    0.00877    0.01011
AFIX  43
H1    2    0.077706    0.310580    0.421998    11.00000   -1.20000
AFIX   0
C8    1    0.237520    0.452339    0.588422    11.00000    0.04651    0.04411 =
         0.05349    0.01088    0.01897    0.01737
AFIX  43
H2    2    0.165347    0.503157    0.610161    11.00000   -1.20000
AFIX   0
C9    1    0.400798    0.491554    0.667116    11.00000    0.05106    0.03730 =
         0.03508    0.00232    0.01103    0.00719
AFIX  43
H3    2    0.439929    0.569647    0.743141    11.00000   -1.20000
AFIX   0
C10   1    0.504998    0.414281    0.632209    11.00000    0.03948    0.03399 =
         0.03052    0.00442    0.00524    0.00811
AFIX  43
H4    2    0.616171    0.441962    0.682928    11.00000   -1.20000
AFIX   0
C11   1    0.441904    0.294556    0.520345    11.00000    0.03473    0.03369 =
         0.02136    0.00777    0.00615    0.00551
C12   1    0.785337    0.140302    0.534201    11.00000    0.04256    0.05733 =
         0.04160    0.01107    0.00902    0.01865
AFIX  43
H5    2    0.881007    0.150269    0.596092    11.00000   -1.20000
AFIX   0
C13   1    0.754329    0.049309    0.413463    11.00000    0.04787    0.04430 =
         0.05285    0.01787    0.02396    0.01940
AFIX  43
H6    2    0.827426   -0.001140    0.393247    11.00000   -1.20000
AFIX   0
C14   1    0.611224    0.034846    0.322770    11.00000    0.05126    0.04373 =
         0.03353    0.00585    0.01559    0.01137
AFIX  43
H7    2    0.584845   -0.028127    0.240485    11.00000   -1.20000
AFIX   0
C15   1    0.507942    0.113767    0.354467    11.00000    0.04469    0.04955 =
         0.02699    0.00399    0.00552    0.01569
AFIX  43
H8    2    0.412383    0.105921    0.293582    11.00000   -1.20000
AFIX   0
C16   1    0.547554    0.205386    0.478285    11.00000    0.03366    0.03106 =
         0.02375    0.00746    0.00731    0.00386
H9    2    0.183622    0.138968    0.296269    11.00000    0.07876
H10   2    0.762949    0.312769    0.720125    11.00000    0.10598
HKLF 4


REM  bp22d8ia1
REM wR2 = 0.0692, GooF = S = 1.034, Restrained GooF = 1.034 for all data
REM R1 = 0.0303 for 3356 Fo > 4sig(Fo) and 0.0329 for all 3761 data
REM 226 parameters refined using 0 restraints

END

WGHT      0.0304      0.0000

REM Instructions for potential hydrogen bonds
HTAB C10 O3
HTAB C15 O2
HTAB O1 O2
HTAB O1 N1
HTAB O4 O3
HTAB O4 N2

REM Highest difference peak  0.983,  deepest hole -1.059,  1-sigma level  0.145
Q1    1  -0.3062 -0.3190  0.0401  11.00000  0.05    0.98
Q2    1   1.2262  0.7693  0.8545  11.00000  0.05    0.98
Q3    1  -0.2065 -0.2605  0.2289  11.00000  0.05    0.66
Q4    1  -0.4297 -0.4130 -0.0605  11.00000  0.05    0.62
Q5    1   0.4585 -0.0816  0.0980  11.00000  0.05    0.59
Q6    1   0.7994  0.3567  0.7073  11.00000  0.05    0.58
Q7    1   1.0956  0.1659  0.7146  11.00000  0.05    0.56
Q8    1   1.4025  0.8999  1.0323  11.00000  0.05    0.55
;

_shelx_res_checksum              48622

#==============================================================================
# start Validation Reply Form
_vrf_PLAT355_H22bpy-d8-Hia       
;
PROBLEM: Long   O-H (X0.82,N0.98A)  O1       - H9       .       1.17 Ang.  
RESPONSE: Essential observation of proton migration in the H-bonds.
;
_vrf_PLAT110_H22bpy-d8-Hia       
;
PROBLEM: ADDSYM Detects Potential Lattice Translation ...          ? Check 
RESPONSE: Essential observation near below the phase transition point.
;
_vrf_PLAT112_H22bpy-d8-Hia       
;
PROBLEM: ADDSYM Detects New (Pseudo) Symm. Elem       b/2        100 %Fit  
RESPONSE: Essential observation near below the phase transition point.
;
_vrf_PLAT113_H22bpy-d8-Hia       
;
PROBLEM: ADDSYM Suggests Possible Pseudo/New  Space Group        P-1 Check 
RESPONSE: Essential observation near below the phase transition point.
;
# end Validation Reply Form
#     End of CIF
#==============================================================================
####################################################################### 
# 
# This file contains crystal structure data downloaded from the 
# Cambridge Structural Database (CSD) hosted by the Cambridge 
# Crystallographic Data Centre (CCDC).
# 
# Full information about CCDC data access policies and citation 
# guidelines are available at http://www.ccdc.cam.ac.uk/access/V1 
# 
# Audit and citation data items may have been added by the CCDC. 
# Please retain this information to preserve the provenance of 
# this file and to allow appropriate attribution of the data. 
# 
#######################################################################

data_D55dmbp-Dba
_database_code_depnum_ccdc_archive 'CCDC 1944400'
loop_
_audit_author_name
_audit_author_address
'Sachio Horiuchi'
;National Institute of Advanced Science and Technology 
Japan
;
_audit_update_record             
;
2019-11-12 deposited with the CCDC.	2019-11-22 downloaded from the CCDC.
;

#==============================================================================
# CHEMICAL DATA

_chemical_formula_sum            'C18 H14 Br2 N2 O4'
_chemical_formula_moiety         'C18 H14 Br2 N2 O4'
_chemical_formula_weight         482.13
_chemical_melting_point          ?

#==============================================================================
# CRYSTAL DATA
_space_group_crystal_system      triclinic
_space_group_name_H-M_alt        'P -1'
_space_group_name_Hall           '-P 1'
_space_group_IT_number           2
loop_
_symmetry_equiv_pos_site_id
_symmetry_equiv_pos_as_xyz
1 +X,+Y,+Z
2 -X,-Y,-Z
#------------------------------------------------------------------------------
_cell_length_a                   8.824(2)
_cell_length_b                   9.767(2)
_cell_length_c                   12.010(3)
_cell_angle_alpha                97.0170(16)
_cell_angle_beta                 104.879(3)
_cell_angle_gamma                115.300(3)
_cell_volume                     872.0(4)
_cell_formula_units_Z            2
_cell_measurement_reflns_used    2643
_cell_measurement_theta_min      3.02
_cell_measurement_theta_max      27.49
_cell_measurement_temperature    295
#------------------------------------------------------------------------------
_exptl_crystal_description       platelet
_exptl_crystal_colour            red
_exptl_crystal_size_max          0.400
_exptl_crystal_size_mid          0.280
_exptl_crystal_size_min          0.050
_exptl_crystal_density_diffrn    1.836
_exptl_crystal_density_meas      ?
_exptl_crystal_density_method    'not measured'
_exptl_crystal_F_000             476.00
_exptl_absorpt_coefficient_mu    4.689
_exptl_absorpt_correction_type   numerical
_exptl_absorpt_process_details   'NUMABS (Rigaku, 1999)'
_exptl_absorpt_correction_T_min  1.000
_exptl_absorpt_correction_T_max  1.000

#==============================================================================
# EXPERIMENTAL DATA

_diffrn_ambient_temperature      295
_diffrn_radiation_type           'Mo K\a'
_diffrn_radiation_wavelength     0.71075
_diffrn_measurement_device_type  'Rigaku XtaLAB P100'
_diffrn_measurement_method       \w
_diffrn_detector_area_resol_mean 5.811
_diffrn_reflns_number            13980
_diffrn_reflns_av_unetI/netI     0.0326
_diffrn_reflns_av_R_equivalents  0.0305
_diffrn_reflns_theta_max         27.521
_diffrn_reflns_theta_min         3.019
_diffrn_reflns_theta_full        25.242
_diffrn_measured_fraction_theta_max 0.992
_diffrn_measured_fraction_theta_full 0.993
_diffrn_reflns_Laue_measured_fraction_max 0.992
_diffrn_reflns_Laue_measured_fraction_full 0.993
_diffrn_reflns_point_group_measured_fraction_max 0.992
_diffrn_reflns_point_group_measured_fraction_full 0.993
_diffrn_reflns_limit_h_min       -11
_diffrn_reflns_limit_h_max       11
_diffrn_reflns_limit_k_min       -12
_diffrn_reflns_limit_k_max       12
_diffrn_reflns_limit_l_min       -15
_diffrn_reflns_limit_l_max       15
_diffrn_standards_number         0
_diffrn_standards_interval_count .
_diffrn_standards_decay_%        ?
_reflns_number_total             3983
_reflns_number_gt                2997
_reflns_threshold_expression     F^2^>2.0\s(F^2^)
_reflns_Friedel_coverage         0.000
_reflns_Friedel_fraction_max     .
_reflns_Friedel_fraction_full    .

#==============================================================================
# REFINEMENT DATA

_refine_special_details          
;
    Refinement was performed using all reflections. The weighted 
    R-factor (wR) and goodness of fit (S) are based on F^2^.
    R-factor (gt) are based on F. The threshold expression of
    F^2^ > 2.0 sigma(F^2^) is used only for calculating R-factor (gt).
;
_refine_ls_structure_factor_coef Fsqd
_refine_ls_R_factor_all          0.0472
_refine_ls_R_factor_gt           0.0338
_refine_ls_wR_factor_ref         0.0956
_refine_ls_wR_factor_gt          0.0863
_refine_ls_number_restraints     0
_refine_ls_hydrogen_treatment    mixed
_refine_ls_number_reflns         3983
_refine_ls_number_parameters     246
_refine_ls_goodness_of_fit_ref   1.046
_refine_ls_weighting_scheme      calc
_refine_ls_weighting_details     
'w = 1/[\s^2^(Fo^2^)+(0.0447P)^2^] where P=(Fo^2^+2Fc^2^)/3'
_atom_sites_solution_hydrogens   geom
_atom_sites_solution_primary     direct
_atom_sites_solution_secondary   difmap
_refine_ls_shift/su_max          0.001
_refine_diff_density_max         0.57
_refine_diff_density_min         -0.69
_refine_ls_extinction_method     SHELXL
_refine_ls_extinction_coef       0.0103(10)

loop_
_atom_type_symbol
_atom_type_description
_atom_type_scat_dispersion_real
_atom_type_scat_dispersion_imag
_atom_type_scat_source
C C 0.0033 0.0016
;
International Tables for Crystallography
(Vol. C, Tables 4.2.6.8 and 6.1.1.4)
;
H H 0.0000 0.0000
;
International Tables for Crystallography
(Vol. C, Table 6.1.1.4)
;
Br Br -0.2901 2.4595
;
International Tables for Crystallography
(Vol. C, Tables 4.2.6.8 and 6.1.1.4)
;
N N 0.0061 0.0033
;
International Tables for Crystallography
(Vol. C, Tables 4.2.6.8 and 6.1.1.4)
;
O O 0.0106 0.0060
;
International Tables for Crystallography
(Vol. C, Tables 4.2.6.8 and 6.1.1.4)
;

#==============================================================================
# ATOMIC COORDINATES AND THERMAL PARAMETERS

loop_
_atom_site_label
_atom_site_type_symbol
_atom_site_fract_x
_atom_site_fract_y
_atom_site_fract_z
_atom_site_U_iso_or_equiv
_atom_site_adp_type
_atom_site_occupancy
_atom_site_site_symmetry_order
_atom_site_calc_flag
_atom_site_refinement_flags_posn
_atom_site_refinement_flags_adp
_atom_site_refinement_flags_occupancy
_atom_site_disorder_assembly
_atom_site_disorder_group
Br1 Br -0.25694(4) -0.32145(3) 0.06482(3) 0.04915(13) Uani 1 1 d . . . . .
Br2 Br 1.27564(3) 0.82580(3) 0.94836(2) 0.04479(13) Uani 1 1 d . . . . .
O1 O 0.1206(2) -0.0472(2) 0.21723(15) 0.0444(4) Uani 1 1 d . . . . .
O2 O 0.3180(3) 0.2093(2) 0.16115(17) 0.0517(5) Uani 1 1 d . . . . .
O3 O 0.8995(2) 0.5575(2) 0.78931(14) 0.0470(5) Uani 1 1 d . . . . .
O4 O 0.6766(2) 0.2978(2) 0.83074(15) 0.0417(4) Uani 1 1 d . . . . .
N1 N 0.4732(3) 0.1226(2) 0.36514(17) 0.0367(5) Uani 1 1 d . . . . .
N2 N 0.5047(3) 0.3473(2) 0.64020(17) 0.0335(4) Uani 1 1 d . . . . .
C1 C -0.1087(3) -0.1376(3) 0.0314(2) 0.0328(5) Uani 1 1 d . . . . .
C2 C 0.0563(3) -0.0315(3) 0.1133(2) 0.0327(5) Uani 1 1 d . . . . .
C3 C 0.1725(3) 0.1155(3) 0.0834(2) 0.0332(5) Uani 1 1 d . . . . .
C4 C 1.1206(3) 0.6422(3) 0.9792(2) 0.0303(5) Uani 1 1 d . . . . .
C5 C 0.9511(3) 0.5374(3) 0.88782(19) 0.0316(5) Uani 1 1 d . . . . .
C6 C 0.8279(3) 0.3885(3) 0.91393(19) 0.0307(5) Uani 1 1 d . . . . .
C7 C 0.5581(3) 0.0590(3) 0.3196(2) 0.0400(6) Uani 1 1 d . . . . .
H1 H 0.506458 0.003610 0.239350 0.048 Uiso 1 1 calc R U . . .
C8 C 0.7191(3) 0.0710(3) 0.3851(2) 0.0363(6) Uani 1 1 d . . . . .
C9 C 0.7894(4) 0.1522(3) 0.5043(2) 0.0435(6) Uani 1 1 d . . . . .
H2 H 0.894767 0.159689 0.553098 0.052 Uiso 1 1 calc R U . . .
C10 C 0.7050(3) 0.2227(3) 0.5520(2) 0.0398(6) Uani 1 1 d . . . . .
H3 H 0.754889 0.279596 0.631789 0.048 Uiso 1 1 calc R U . . .
C11 C 0.5457(3) 0.2075(3) 0.47977(19) 0.0307(5) Uani 1 1 d . . . . .
C12 C 0.4282(3) 0.4218(3) 0.6843(2) 0.0351(5) Uani 1 1 d . . . . .
H4 H 0.469119 0.463726 0.766522 0.042 Uiso 1 1 calc R U . . .
C13 C 0.2904(3) 0.4396(3) 0.6133(2) 0.0338(5) Uani 1 1 d . . . . .
C14 C 0.2351(3) 0.3768(3) 0.4912(2) 0.0397(6) Uani 1 1 d . . . . .
H5 H 0.143746 0.386796 0.439975 0.048 Uiso 1 1 calc R U . . .
C15 C 0.3143(3) 0.2993(3) 0.4446(2) 0.0346(5) Uani 1 1 d . . . . .
H6 H 0.276713 0.257478 0.362564 0.042 Uiso 1 1 calc R U . . .
C16 C 0.4500(3) 0.2851(3) 0.52178(19) 0.0286(5) Uani 1 1 d . . . . .
C17 C 0.8091(4) -0.0022(3) 0.3272(3) 0.0531(7) Uani 1 1 d . . . . .
H7A H 0.721763 -0.085683 0.257718 0.064 Uiso 1 1 calc R U . . .
H8B H 0.865378 -0.043444 0.382820 0.064 Uiso 1 1 calc R U . . .
H9C H 0.897549 0.075988 0.304164 0.064 Uiso 1 1 calc R U . . .
C18 C 0.2083(4) 0.5231(3) 0.6701(3) 0.0489(7) Uani 1 1 d . . . . .
H10A H 0.299396 0.608166 0.737427 0.059 Uiso 1 1 calc R U . . .
H11B H 0.119418 0.450566 0.696325 0.059 Uiso 1 1 calc R U . . .
H12C H 0.153722 0.563537 0.612754 0.059 Uiso 1 1 calc R U . . .
H13 H 0.316(7) 0.072(5) 0.283(4) 0.168(18) Uiso 1 1 d . . . . .
H14 H 0.622(6) 0.345(5) 0.728(4) 0.154(17) Uiso 1 1 d . . . . .

loop_
_atom_site_aniso_label
_atom_site_aniso_U_11
_atom_site_aniso_U_22
_atom_site_aniso_U_33
_atom_site_aniso_U_23
_atom_site_aniso_U_13
_atom_site_aniso_U_12
Br1 0.0533(2) 0.03704(19) 0.0567(2) 0.01699(14) 0.02907(16) 0.01431(15)
Br2 0.0456(2) 0.03662(18) 0.04497(19) 0.01394(13) 0.01767(14) 0.01153(14)
O1 0.0451(10) 0.0520(11) 0.0333(9) 0.0182(8) 0.0102(8) 0.0209(9)
O2 0.0447(11) 0.0428(11) 0.0401(10) 0.0046(9) 0.0030(9) 0.0055(9)
O3 0.0441(11) 0.0540(12) 0.0297(9) 0.0171(8) 0.0044(8) 0.0152(9)
O4 0.0364(10) 0.0375(10) 0.0320(9) 0.0058(8) -0.0009(8) 0.0091(8)
N1 0.0360(11) 0.0418(12) 0.0286(10) 0.0029(9) 0.0062(9) 0.0198(10)
N2 0.0304(10) 0.0392(11) 0.0262(9) 0.0056(9) 0.0062(9) 0.0155(9)
C1 0.0347(13) 0.0282(12) 0.0343(12) 0.0064(10) 0.0136(11) 0.0136(10)
C2 0.0363(13) 0.0344(13) 0.0315(12) 0.0082(10) 0.0142(11) 0.0192(11)
C3 0.0310(12) 0.0332(13) 0.0312(12) 0.0018(10) 0.0095(11) 0.0143(11)
C4 0.0320(12) 0.0283(12) 0.0287(11) 0.0061(10) 0.0098(10) 0.0135(10)
C5 0.0340(12) 0.0334(13) 0.0272(11) 0.0055(10) 0.0085(10) 0.0177(11)
C6 0.0303(12) 0.0307(12) 0.0299(11) 0.0030(10) 0.0086(10) 0.0159(10)
C7 0.0433(14) 0.0397(14) 0.0336(12) 0.0030(11) 0.0114(12) 0.0196(12)
C8 0.0370(13) 0.0315(13) 0.0421(14) 0.0087(11) 0.0193(12) 0.0149(11)
C9 0.0332(13) 0.0562(17) 0.0400(14) 0.0070(12) 0.0086(12) 0.0242(13)
C10 0.0329(13) 0.0482(15) 0.0329(12) 0.0016(11) 0.0074(11) 0.0193(12)
C11 0.0304(12) 0.0307(12) 0.0280(11) 0.0067(10) 0.0108(10) 0.0117(10)
C12 0.0357(13) 0.0346(13) 0.0311(12) 0.0058(10) 0.0127(11) 0.0135(11)
C13 0.0336(13) 0.0300(13) 0.0393(13) 0.0096(10) 0.0175(11) 0.0136(11)
C14 0.0353(13) 0.0450(15) 0.0396(13) 0.0121(12) 0.0098(12) 0.0216(12)
C15 0.0336(12) 0.0375(13) 0.0281(11) 0.0050(10) 0.0078(10) 0.0156(11)
C16 0.0265(11) 0.0271(11) 0.0269(11) 0.0059(9) 0.0088(10) 0.0088(10)
C17 0.0507(17) 0.0492(17) 0.0624(19) 0.0036(15) 0.0257(16) 0.0260(15)
C18 0.0527(17) 0.0443(16) 0.0586(17) 0.0104(14) 0.0264(15) 0.0276(14)

#==============================================================================
_computing_data_collection       'CrystalClear-SM Expert 2.1 b29 (Rigaku, 2013)'
_computing_cell_refinement       'CrystalClear-SM Expert 2.1 b29'
_computing_data_reduction        'CrystalClear-SM Expert 2.1 b29'
_computing_structure_solution    'SIR92 (Altomare, et al., 1994)'
_computing_structure_refinement  'SHELXL Version 2018/3 (Sheldrick, 2008)'
_computing_publication_material  'CrystalStructure 4.3 (Rigaku, 2018)'
_computing_molecular_graphics    'CrystalStructure 4.3'

#==============================================================================
# MOLECULAR GEOMETRY

_geom_special_details            
;
 All esds (except the esd in the dihedral angle between two l.s. planes)
 are estimated using the full covariance matrix.  The cell esds are taken
 into account individually in the estimation of esds in distances, angles
 and torsion angles; correlations between esds in cell parameters are only
 used when they are defined by crystal symmetry.  An approximate (isotropic)
 treatment of cell esds is used for estimating esds involving l.s. planes.
;

loop_
_geom_bond_atom_site_label_1
_geom_bond_atom_site_label_2
_geom_bond_distance
_geom_bond_site_symmetry_2
_geom_bond_publ_flag
Br1 C1 1.880(2) . ?
Br2 C4 1.884(2) . ?
O1 C2 1.289(3) . ?
O2 C3 1.237(3) . ?
O3 C5 1.226(3) . ?
O4 C6 1.286(3) . ?
O4 H14 1.42(5) . ?
N1 C7 1.331(3) . ?
N1 C11 1.344(3) . ?
N1 H13 1.31(5) . ?
N2 C12 1.332(3) . ?
N2 C16 1.346(3) . ?
N2 H14 1.28(5) . ?
C1 C2 1.373(3) . ?
C1 C3 1.429(3) 2 ?
C2 C3 1.516(3) . ?
C4 C6 1.362(3) 2_767 ?
C4 C5 1.437(3) . ?
C5 C6 1.526(3) . ?
C7 C8 1.383(4) . ?
C7 H1 0.9300 . ?
C8 C9 1.382(4) . ?
C8 C17 1.508(3) . ?
C9 C10 1.384(4) . ?
C9 H2 0.9300 . ?
C10 C11 1.384(3) . ?
C10 H3 0.9300 . ?
C11 C16 1.489(4) . ?
C12 C13 1.385(3) . ?
C12 H4 0.9300 . ?
C13 C14 1.386(3) . ?
C13 C18 1.510(3) . ?
C14 C15 1.388(4) . ?
C14 H5 0.9300 . ?
C15 C16 1.384(3) . ?
C15 H6 0.9300 . ?
C17 H7A 0.9600 . ?
C17 H8B 0.9600 . ?
C17 H9C 0.9600 . ?
C18 H10A 0.9600 . ?
C18 H11B 0.9600 . ?
C18 H12C 0.9600 . ?

loop_
_geom_angle_atom_site_label_1
_geom_angle_atom_site_label_2
_geom_angle_atom_site_label_3
_geom_angle
_geom_angle_site_symmetry_1
_geom_angle_site_symmetry_3
_geom_angle_publ_flag
C6 O4 H14 120.6(18) . . ?
C7 N1 C11 120.2(2) . . ?
C7 N1 H13 106.8(17) . . ?
C11 N1 H13 132.7(17) . . ?
C12 N2 C16 120.5(2) . . ?
C12 N2 H14 108.1(17) . . ?
C16 N2 H14 131.4(17) . . ?
C2 C1 C3 121.7(2) . 2 ?
C2 C1 Br1 120.97(18) . . ?
C3 C1 Br1 117.34(18) 2 . ?
O1 C2 C1 124.0(2) . . ?
O1 C2 C3 116.4(2) . . ?
C1 C2 C3 119.6(2) . . ?
O2 C3 C1 124.1(2) . 2 ?
O2 C3 C2 117.2(2) . . ?
C1 C3 C2 118.7(2) 2 . ?
C6 C4 C5 121.9(2) 2_767 . ?
C6 C4 Br2 119.57(18) 2_767 . ?
C5 C4 Br2 118.55(17) . . ?
O3 C5 C4 124.6(2) . . ?
O3 C5 C6 117.6(2) . . ?
C4 C5 C6 117.8(2) . . ?
O4 C6 C4 123.4(2) . 2_767 ?
O4 C6 C5 116.3(2) . . ?
C4 C6 C5 120.3(2) 2_767 . ?
N1 C7 C8 123.5(2) . . ?
N1 C7 H1 118.3 . . ?
C8 C7 H1 118.3 . . ?
C9 C8 C7 116.2(2) . . ?
C9 C8 C17 123.1(2) . . ?
C7 C8 C17 120.7(2) . . ?
C8 C9 C10 120.8(2) . . ?
C8 C9 H2 119.6 . . ?
C10 C9 H2 119.6 . . ?
C11 C10 C9 119.3(2) . . ?
C11 C10 H3 120.3 . . ?
C9 C10 H3 120.3 . . ?
N1 C11 C10 119.9(2) . . ?
N1 C11 C16 117.1(2) . . ?
C10 C11 C16 123.0(2) . . ?
N2 C12 C13 123.0(2) . . ?
N2 C12 H4 118.5 . . ?
C13 C12 H4 118.5 . . ?
C12 C13 C14 116.5(2) . . ?
C12 C13 C18 119.9(2) . . ?
C14 C13 C18 123.5(2) . . ?
C13 C14 C15 120.8(2) . . ?
C13 C14 H5 119.6 . . ?
C15 C14 H5 119.6 . . ?
C16 C15 C14 119.1(2) . . ?
C16 C15 H6 120.5 . . ?
C14 C15 H6 120.5 . . ?
N2 C16 C15 120.1(2) . . ?
N2 C16 C11 117.0(2) . . ?
C15 C16 C11 122.9(2) . . ?
C8 C17 H7A 109.5 . . ?
C8 C17 H8B 109.5 . . ?
H7A C17 H8B 109.5 . . ?
C8 C17 H9C 109.5 . . ?
H7A C17 H9C 109.5 . . ?
H8B C17 H9C 109.5 . . ?
C13 C18 H10A 109.5 . . ?
C13 C18 H11B 109.5 . . ?
H10A C18 H11B 109.5 . . ?
C13 C18 H12C 109.5 . . ?
H10A C18 H12C 109.5 . . ?
H11B C18 H12C 109.5 . . ?

loop_
_geom_torsion_atom_site_label_1
_geom_torsion_atom_site_label_2
_geom_torsion_atom_site_label_3
_geom_torsion_atom_site_label_4
_geom_torsion
_geom_torsion_site_symmetry_1
_geom_torsion_site_symmetry_2
_geom_torsion_site_symmetry_3
_geom_torsion_site_symmetry_4
_geom_torsion_publ_flag
C3 C1 C2 O1 -179.1(2) 2 . . . ?
Br1 C1 C2 O1 -1.0(3) . . . . ?
C3 C1 C2 C3 1.8(4) 2 . . . ?
Br1 C1 C2 C3 179.94(16) . . . . ?
O1 C2 C3 O2 -0.9(3) . . . . ?
C1 C2 C3 O2 178.2(2) . . . . ?
O1 C2 C3 C1 179.1(2) . . . 2 ?
C1 C2 C3 C1 -1.7(4) . . . 2 ?
C6 C4 C5 O3 -178.4(2) 2_767 . . . ?
Br2 C4 C5 O3 0.9(3) . . . . ?
C6 C4 C5 C6 0.1(4) 2_767 . . . ?
Br2 C4 C5 C6 179.42(15) . . . . ?
O3 C5 C6 O4 -1.9(3) . . . . ?
C4 C5 C6 O4 179.4(2) . . . . ?
O3 C5 C6 C4 178.5(2) . . . 2_767 ?
C4 C5 C6 C4 -0.1(4) . . . 2_767 ?
C11 N1 C7 C8 1.9(4) . . . . ?
N1 C7 C8 C9 1.0(4) . . . . ?
N1 C7 C8 C17 -179.1(2) . . . . ?
C7 C8 C9 C10 -2.8(4) . . . . ?
C17 C8 C9 C10 177.4(2) . . . . ?
C8 C9 C10 C11 1.8(4) . . . . ?
C7 N1 C11 C10 -3.0(4) . . . . ?
C7 N1 C11 C16 175.4(2) . . . . ?
C9 C10 C11 N1 1.2(4) . . . . ?
C9 C10 C11 C16 -177.1(2) . . . . ?
C16 N2 C12 C13 0.2(4) . . . . ?
N2 C12 C13 C14 -0.7(3) . . . . ?
N2 C12 C13 C18 178.9(2) . . . . ?
C12 C13 C14 C15 0.6(4) . . . . ?
C18 C13 C14 C15 -179.0(2) . . . . ?
C13 C14 C15 C16 0.1(4) . . . . ?
C12 N2 C16 C15 0.5(3) . . . . ?
C12 N2 C16 C11 178.5(2) . . . . ?
C14 C15 C16 N2 -0.6(4) . . . . ?
C14 C15 C16 C11 -178.5(2) . . . . ?
N1 C11 C16 N2 169.06(16) . . . . ?
C10 C11 C16 N2 -12.6(4) . . . . ?
N1 C11 C16 C15 -13.1(4) . . . . ?
C10 C11 C16 C15 165.27(19) . . . . ?

loop_
_geom_hbond_atom_site_label_D
_geom_hbond_atom_site_label_H
_geom_hbond_atom_site_label_A
_geom_hbond_site_symmetry_D
_geom_hbond_site_symmetry_H
_geom_hbond_site_symmetry_A
_geom_hbond_distance_DA
_geom_hbond_distance_DH
_geom_hbond_distance_HA
_geom_hbond_angle_DHA
_geom_hbond_publ_flag
O4 H14 O3 . . . 2.664(3) 1.42(5) 2.28(4) 89.0(18) no
N1 H13 O1 . . . 2.760(2) 1.31(5) 1.52(4) 153(4) no
N1 H13 O2 . . . 2.893(3) 1.31(5) 2.10(5) 114(3) no
N2 H14 O3 . . . 3.057(2) 1.28(5) 2.28(4) 115(3) no

#==============================================================================
# Additional structures and associated data_? identifiers
# should be added at this point if there is more than one 
# structure analysis in the CIF.

_shelx_res_file                  
;
TITL dm55dba1
    shelxl.res
    created by SHELXL-2018/3 at 09:13:11 on 12-Nov-2019
CELL  0.71075 8.82440 9.76690 12.01020 97.01700 104.87900 115.30000
ZERR  2 0.00229 0.00244 0.00278 0.00160 0.00290 0.00340
LATT 1
SFAC C H BR N O
UNIT 36 28 4 4 8
L.S. 10
FMAP 2
PLAN 8
WPDB -2
HTAB
BOND $H
CONF
LIST 4
TEMP 22.0
ACTA
SIZE 0.050 0.280 0.400
WGHT    0.044700
EXTI    0.010280
FVAR       1.41840
BR1   3   -0.256942   -0.321450    0.064818    11.00000    0.05326    0.03704 =
         0.05667    0.01699    0.02907    0.01431
BR2   3    1.275641    0.825799    0.948356    11.00000    0.04565    0.03662 =
         0.04497    0.01394    0.01767    0.01153
O1    5    0.120575   -0.047167    0.217235    11.00000    0.04506    0.05202 =
         0.03330    0.01825    0.01018    0.02087
O2    5    0.317978    0.209338    0.161146    11.00000    0.04475    0.04276 =
         0.04013    0.00459    0.00296    0.00546
O3    5    0.899535    0.557532    0.789313    11.00000    0.04410    0.05404 =
         0.02974    0.01715    0.00444    0.01519
O4    5    0.676641    0.297779    0.830745    11.00000    0.03641    0.03752 =
         0.03198    0.00580   -0.00087    0.00914
N1    4    0.473230    0.122641    0.365138    11.00000    0.03604    0.04178 =
         0.02855    0.00285    0.00618    0.01979
N2    4    0.504717    0.347287    0.640199    11.00000    0.03038    0.03925 =
         0.02619    0.00558    0.00620    0.01547
C1    1   -0.108684   -0.137575    0.031394    11.00000    0.03474    0.02820 =
         0.03428    0.00636    0.01357    0.01364
C2    1    0.056274   -0.031511    0.113251    11.00000    0.03629    0.03437 =
         0.03150    0.00816    0.01424    0.01920
C3    1    0.172488    0.115476    0.083372    11.00000    0.03096    0.03325 =
         0.03125    0.00179    0.00950    0.01425
C4    1    1.120557    0.642225    0.979215    11.00000    0.03196    0.02833 =
         0.02872    0.00612    0.00976    0.01351
C5    1    0.951064    0.537397    0.887824    11.00000    0.03403    0.03339 =
         0.02715    0.00553    0.00846    0.01774
C6    1    0.827915    0.388486    0.913928    11.00000    0.03031    0.03069 =
         0.02995    0.00299    0.00860    0.01589
C7    1    0.558134    0.059029    0.319556    11.00000    0.04326    0.03966 =
         0.03357    0.00296    0.01137    0.01957
AFIX  43
H1    2    0.506458    0.003610    0.239350    11.00000   -1.20000
AFIX   0
C8    1    0.719054    0.070974    0.385119    11.00000    0.03705    0.03149 =
         0.04211    0.00869    0.01932    0.01493
C9    1    0.789409    0.152227    0.504311    11.00000    0.03317    0.05619 =
         0.03999    0.00704    0.00859    0.02417
AFIX  43
H2    2    0.894767    0.159689    0.553098    11.00000   -1.20000
AFIX   0
C10   1    0.705030    0.222667    0.552018    11.00000    0.03290    0.04817 =
         0.03287    0.00158    0.00742    0.01932
AFIX  43
H3    2    0.754889    0.279596    0.631789    11.00000   -1.20000
AFIX   0
C11   1    0.545728    0.207485    0.479774    11.00000    0.03038    0.03067 =
         0.02797    0.00670    0.01077    0.01173
C12   1    0.428186    0.421765    0.684305    11.00000    0.03573    0.03461 =
         0.03111    0.00579    0.01271    0.01350
AFIX  43
H4    2    0.469119    0.463726    0.766522    11.00000   -1.20000
AFIX   0
C13   1    0.290445    0.439572    0.613325    11.00000    0.03355    0.03000 =
         0.03928    0.00959    0.01749    0.01361
C14   1    0.235075    0.376827    0.491234    11.00000    0.03531    0.04503 =
         0.03963    0.01211    0.00979    0.02156
AFIX  43
H5    2    0.143746    0.386796    0.439975    11.00000   -1.20000
AFIX   0
C15   1    0.314278    0.299307    0.444560    11.00000    0.03361    0.03754 =
         0.02814    0.00503    0.00780    0.01555
AFIX  43
H6    2    0.276713    0.257478    0.362564    11.00000   -1.20000
AFIX   0
C16   1    0.449996    0.285118    0.521777    11.00000    0.02650    0.02715 =
         0.02687    0.00590    0.00883    0.00877
C17   1    0.809119   -0.002188    0.327192    11.00000    0.05072    0.04916 =
         0.06239    0.00361    0.02566    0.02599
AFIX 137
H7A   2    0.721763   -0.085683    0.257718    11.00000   -1.20000
H8B   2    0.865378   -0.043444    0.382820    11.00000   -1.20000
H9C   2    0.897549    0.075988    0.304164    11.00000   -1.20000
AFIX   0
C18   1    0.208262    0.523062    0.670130    11.00000    0.05266    0.04426 =
         0.05860    0.01035    0.02641    0.02757
AFIX 137
H10A  2    0.299396    0.608166    0.737427    11.00000   -1.20000
H11B  2    0.119418    0.450566    0.696325    11.00000   -1.20000
H12C  2    0.153722    0.563537    0.612754    11.00000   -1.20000
AFIX   0
H13   2    0.316469    0.071740    0.282758    11.00000    0.16833
H14   2    0.621585    0.345398    0.727841    11.00000    0.15369
HKLF 4


REM  dm55dba1
REM wR2 = 0.0956, GooF = S = 1.046, Restrained GooF = 1.046 for all data
REM R1 = 0.0338 for 2997 Fo > 4sig(Fo) and 0.0472 for all 3983 data
REM 246 parameters refined using 0 restraints

END

WGHT      0.0447      0.0000

REM Instructions for potential hydrogen bonds
EQIV $3 -x+1, -y, -z+1
HTAB C7 O4_$3
HTAB C10 O4
HTAB C15 O2
HTAB N1 O1
HTAB N1 O2
HTAB O4 N2
HTAB N2 O3
HTAB N2 O4

REM Highest difference peak  0.568,  deepest hole -0.686,  1-sigma level  0.073
Q1    1   1.1943  0.8042  0.8936  11.00000  0.05    0.57
Q2    1   1.3278  0.7824  0.9451  11.00000  0.05    0.46
Q3    1   0.1909  0.0220  0.1638  11.00000  0.05    0.37
Q4    1  -0.0442 -0.0769  0.0738  11.00000  0.05    0.34
Q5    1   0.6643  0.3475  0.7947  11.00000  0.05    0.33
Q6    1   0.7747  0.4733  0.8129  11.00000  0.05    0.32
Q7    1   1.0442  0.6030  0.9379  11.00000  0.05    0.31
Q8    1   0.9377  0.0397  0.3704  11.00000  0.05    0.30
;

_shelx_res_checksum              62190

#==============================================================================
# start Validation Reply Form
_vrf_PLAT353_D55dmbp-Dba         
;
PROBLEM: Long   N-H (N0.87,N1.01A)  N1       - H13      .       1.32 Ang.  
RESPONSE: Essential observation of proton migration toward middle of H-bonds.
;
_vrf_PLAT771_D55dmbp-Dba         
;
PROBLEM: Suspect N-H Bond in CIF: N1       --H13       ..       1.31 Ang.  
RESPONSE: Essential observation of proton migration toward middle of H-bonds.
;
_vrf_PLAT110_D55dmbp-Dba         
;
PROBLEM: ADDSYM Detects Potential Lattice Translation ...          ? Check 
RESPONSE: Essential observation near below the phase transition point.
;
_vrf_PLAT112_D55dmbp-Dba         
;
PROBLEM: ADDSYM Detects New (Pseudo) Symm. Elem       b/2        100 %Fit  
RESPONSE: Essential observation near below the phase transition point.
;
_vrf_PLAT113_D55dmbp-Dba         
;
PROBLEM: ADDSYM Suggests Possible Pseudo/New  Space Group        P-1 Check 
RESPONSE: Essential observation near below the phase transition point.
;
_vrf_PLAT482_D55dmbp-Dba         
;
PROBLEM: Small D-H..A Angle Rep for O4       ..O3       .      89.00 Degree
RESPONSE: ...
;
_vrf_PLAT772_D55dmbp-Dba         
;
PROBLEM: Suspect O-H Bond in CIF: O4       --H14       ..       1.42 Ang.  
RESPONSE: Essential observation of proton migration toward middle of H-bonds.
;
# end Validation Reply Form

#     End of CIF
#==============================================================================
####################################################################### 
# 
# This file contains crystal structure data downloaded from the 
# Cambridge Structural Database (CSD) hosted by the Cambridge 
# Crystallographic Data Centre (CCDC).
# 
# Full information about CCDC data access policies and citation 
# guidelines are available at http://www.ccdc.cam.ac.uk/access/V1 
# 
# Audit and citation data items may have been added by the CCDC. 
# Please retain this information to preserve the provenance of 
# this file and to allow appropriate attribution of the data. 
# 
#######################################################################

data_100K_D22bpy-Dia
_database_code_depnum_ccdc_archive 'CCDC 1944397'
loop_
_audit_author_name
_audit_author_address
'Sachio Horiuchi'
;National Institute of Advanced Science and Technology 
Japan
;
_audit_update_record             
;
2019-10-24 deposited with the CCDC.	2019-11-22 downloaded from the CCDC.
;

#==============================================================================
# CHEMICAL DATA

_chemical_formula_sum            'C16 H10 I2 N2 O4'
_chemical_formula_moiety         'C16 H10 I2 N2 O4'
_chemical_formula_weight         548.07
_chemical_melting_point          ?
_chemical_absolute_configuration 'CHOOSE rm ad rmad syn or unk'

#==============================================================================
# CRYSTAL DATA
_space_group_crystal_system      triclinic
_space_group_name_H-M_alt        'P 1'
_space_group_name_Hall           'P 1'
_space_group_IT_number           1
loop_
_symmetry_equiv_pos_site_id
_symmetry_equiv_pos_as_xyz
1 +X,+Y,+Z
#------------------------------------------------------------------------------
_cell_length_a                   8.3748(2)
_cell_length_b                   9.6561(2)
_cell_length_c                   11.1482(7)
_cell_angle_alpha                102.5857(7)
_cell_angle_beta                 100.6515(7)
_cell_angle_gamma                107.6011(7)
_cell_volume                     807.64(6)
_cell_formula_units_Z            2
_cell_measurement_reflns_used    33023
_cell_measurement_theta_min      3.56
_cell_measurement_theta_max      72.14
_cell_measurement_temperature    100
#------------------------------------------------------------------------------
_exptl_crystal_description       plate
_exptl_crystal_colour            red
_exptl_crystal_size_max          0.100
_exptl_crystal_size_mid          0.100
_exptl_crystal_size_min          0.100
_exptl_crystal_density_diffrn    2.254
_exptl_crystal_density_meas      ?
_exptl_crystal_density_method    'not measured'
_exptl_crystal_F_000             516.00
_exptl_absorpt_coefficient_mu    3.528
_exptl_absorpt_correction_type   numerical
_exptl_absorpt_process_details   'NUMABS (Rigaku, 1999)'
_exptl_absorpt_correction_T_min  0.798
_exptl_absorpt_correction_T_max  1.000

#==============================================================================
# EXPERIMENTAL DATA

_diffrn_ambient_temperature      100
_diffrn_radiation_type           synchrotron
_diffrn_radiation_wavelength     0.68691
_diffrn_measurement_device_type  'IPDSC (Rigaku)'
_diffrn_reflns_number            12681
_diffrn_reflns_av_unetI/netI     0.0126
_diffrn_reflns_av_R_equivalents  0.0146
_diffrn_reflns_theta_max         30.000
_diffrn_reflns_theta_min         3.562
_diffrn_reflns_theta_full        24.340
_diffrn_measured_fraction_theta_max 0.673
_diffrn_measured_fraction_theta_full 0.743
_diffrn_reflns_Laue_measured_fraction_max 0.673
_diffrn_reflns_Laue_measured_fraction_full 0.743
_diffrn_reflns_point_group_measured_fraction_max 0.637
_diffrn_reflns_point_group_measured_fraction_full 0.709
_diffrn_reflns_limit_h_min       -12
_diffrn_reflns_limit_h_max       12
_diffrn_reflns_limit_k_min       -8
_diffrn_reflns_limit_k_max       9
_diffrn_reflns_limit_l_min       -16
_diffrn_reflns_limit_l_max       16
_diffrn_standards_number         0
_diffrn_standards_interval_count .
_diffrn_standards_decay_%        ?
_reflns_number_total             6647
_reflns_number_gt                6626
_reflns_threshold_expression     F^2^>2.0\s(F^2^)
_reflns_Friedel_coverage         0.894
_reflns_Friedel_fraction_max     0.602
_reflns_Friedel_fraction_full    0.676

#==============================================================================
# REFINEMENT DATA

_refine_special_details          
;
    Refinement was performed using all reflections. The weighted 
    R-factor (wR) and goodness of fit (S) are based on F^2^.
    R-factor (gt) are based on F. The threshold expression of
    F^2^ > 2.0 sigma(F^2^) is used only for calculating R-factor (gt).
;
_refine_ls_structure_factor_coef Fsqd
_refine_ls_R_factor_all          0.0160
_refine_ls_R_factor_gt           0.0160
_refine_ls_wR_factor_ref         0.0441
_refine_ls_wR_factor_gt          0.0440
_refine_ls_number_restraints     3
_refine_ls_hydrogen_treatment    constr
_refine_ls_number_reflns         6647
_refine_ls_number_parameters     433
_refine_ls_goodness_of_fit_ref   1.026
_refine_ls_weighting_scheme      calc
_refine_ls_weighting_details     
'w = 1/[\s^2^(Fo^2^)+(0.0306P)^2^+0.3119P] where P=(Fo^2^+2Fc^2^)/3'
_atom_sites_solution_hydrogens   geom
_atom_sites_solution_primary     direct
_atom_sites_solution_secondary   difmap
_refine_ls_shift/su_max          0.002
_refine_diff_density_max         0.52
_refine_diff_density_min         -0.61
_refine_ls_extinction_method     none
_refine_ls_extinction_coef       ?
_refine_ls_abs_structure_details 
;
 Flack x determined using 3064 quotients [(I+)-(I-)]/[(I+)+(I-)]
 (Parsons, Flack and Wagner, Acta Cryst. B69 (2013) 249-259).
;
_refine_ls_abs_structure_Flack   0.293(19)

loop_
_atom_type_symbol
_atom_type_description
_atom_type_scat_dispersion_real
_atom_type_scat_dispersion_imag
_atom_type_scat_source
C C 0.0019 0.0015
;
International Tables for Crystallography
(Vol. C, Tables 4.2.6.8 and 6.1.1.4)
;
H H 0.0000 0.0000
;
International Tables for Crystallography
(Vol. C, Table 6.1.1.4)
;
N N 0.0056 0.0031
;
International Tables for Crystallography
(Vol. C, Tables 4.2.6.8 and 6.1.1.4)
;
O O 0.0100 0.0057
;
International Tables for Crystallography
(Vol. C, Tables 4.2.6.8 and 6.1.1.4)
;
I I -0.4929 1.7142
;
International Tables for Crystallography
(Vol. C, Tables 4.2.6.8 and 6.1.1.4)
;

#==============================================================================
# ATOMIC COORDINATES AND THERMAL PARAMETERS

loop_
_atom_site_label
_atom_site_type_symbol
_atom_site_fract_x
_atom_site_fract_y
_atom_site_fract_z
_atom_site_U_iso_or_equiv
_atom_site_adp_type
_atom_site_occupancy
_atom_site_site_symmetry_order
_atom_site_calc_flag
_atom_site_refinement_flags_posn
_atom_site_refinement_flags_adp
_atom_site_refinement_flags_occupancy
_atom_site_disorder_assembly
_atom_site_disorder_group
I1 I 0.58199(2) 1.00928(3) 0.68402(2) 0.01802(13) Uani 1 1 d . . . . .
I2 I 0.01103(2) 0.41889(3) 0.84437(2) 0.01868(14) Uani 1 1 d . . . . .
I3 I 0.55956(2) 0.49927(3) 0.66132(2) 0.01869(14) Uani 1 1 d . . . . .
I4 I 0.03499(2) -0.07080(3) 0.87192(2) 0.01748(13) Uani 1 1 d . . . . .
O1 O 0.2426(5) 0.7123(6) 0.5195(3) 0.0178(12) Uani 1 1 d . . . . .
O2 O 0.0326(5) 0.4849(6) 0.5791(3) 0.0180(13) Uani 1 1 d . . . . .
H2A H 0.037406 0.501725 0.510649 0.022 Uiso 1 1 calc R U . . .
O3 O 0.3474(5) 0.7144(6) 1.0085(3) 0.0215(13) Uani 1 1 d . . . . .
O4 O 0.5621(5) 0.9428(7) 0.9512(3) 0.0212(14) Uani 1 1 d . . . . .
O5 O 0.0384(5) -0.0190(6) 0.5950(3) 0.0213(13) Uani 1 1 d . . . . .
O6 O 0.2343(5) 0.1927(6) 0.5127(3) 0.0197(13) Uani 1 1 d . . . . .
H6 H 0.151991 0.113343 0.474984 0.024 Uiso 1 1 calc R U . . .
O7 O 0.5464(5) 0.4583(6) 0.9384(3) 0.0238(14) Uani 1 1 d . . . . .
O8 O 0.3640(5) 0.2409(6) 1.0217(3) 0.0170(12) Uani 1 1 d . . . . .
N1 N 0.6062(5) 1.0046(7) 0.1924(3) 0.0167(13) Uani 1 1 d . . . . .
H1 H 0.583891 0.951017 0.114666 0.020 Uiso 1 1 calc R U . . .
N2 N 1.0084(5) 0.9552(7) 0.3160(3) 0.0194(15) Uani 1 1 d . . . . .
N3 N 0.5733(5) 0.4761(7) 0.2090(4) 0.0149(13) Uani 1 1 d . . . . .
H3A H 0.532461 0.401518 0.140059 0.018 Uiso 1 1 calc R U . . .
N4 N 0.9768(6) 0.4280(7) 0.3248(4) 0.0173(13) Uani 1 1 d . . . . .
C1 C 0.7442(6) 1.0083(8) 0.2799(4) 0.0129(13) Uani 1 1 d . . . . .
C2 C 0.5018(6) 1.0821(8) 0.2229(4) 0.0193(14) Uani 1 1 d . . . . .
H2 H 0.408012 1.076108 0.159847 0.023 Uiso 1 1 calc R U . . .
C3 C 0.5329(9) 1.1701(13) 0.3463(7) 0.0202(16) Uani 1 1 d . . . . .
H3 H 0.461100 1.223093 0.367266 0.024 Uiso 1 1 calc R U . . .
C4 C 0.6742(7) 1.1772(8) 0.4382(5) 0.0189(14) Uani 1 1 d . . . . .
H4 H 0.699046 1.236964 0.521716 0.023 Uiso 1 1 calc R U . . .
C5 C 0.7791(6) 1.0951(8) 0.4058(4) 0.0184(15) Uani 1 1 d . . . . .
H5 H 0.872166 1.098284 0.467918 0.022 Uiso 1 1 calc R U . . .
C6 C 0.8484(6) 0.9187(8) 0.2364(4) 0.0154(14) Uani 1 1 d . . . . .
C7 C 1.1060(6) 0.8760(9) 0.2838(4) 0.0237(17) Uani 1 1 d . . . . .
H7 H 1.213840 0.899895 0.340227 0.028 Uiso 1 1 calc R U . . .
C8 C 1.0579(11) 0.7601(15) 0.1719(9) 0.0212(18) Uani 1 1 d . . . . .
H8 H 1.133367 0.711258 0.150715 0.025 Uiso 1 1 calc R U . . .
C9 C 0.8911(7) 0.7191(8) 0.0916(4) 0.0173(15) Uani 1 1 d . . . . .
H9 H 0.852298 0.640027 0.016182 0.021 Uiso 1 1 calc R U . . .
C10 C 0.7844(6) 0.7972(8) 0.1253(4) 0.0133(14) Uani 1 1 d . . . . .
H10 H 0.671682 0.768853 0.074598 0.016 Uiso 1 1 calc R U . . .
C11 C 0.7364(6) 0.5107(8) 0.2796(4) 0.0118(13) Uani 1 1 d . . . . .
C12 C 0.4714(6) 0.5544(8) 0.2427(4) 0.0144(14) Uani 1 1 d . . . . .
H12 H 0.360572 0.528812 0.189927 0.017 Uiso 1 1 calc R U . . .
C13 C 0.5309(11) 0.6728(15) 0.3555(9) 0.0185(15) Uani 1 1 d . . . . .
H13 H 0.460205 0.725469 0.380073 0.022 Uiso 1 1 calc R U . . .
C14 C 0.6972(7) 0.7100(9) 0.4297(4) 0.0194(16) Uani 1 1 d . . . . .
H14 H 0.739837 0.788121 0.505964 0.023 Uiso 1 1 calc R U . . .
C15 C 0.8019(6) 0.6310(8) 0.3907(4) 0.0191(16) Uani 1 1 d . . . . .
H15 H 0.915711 0.658948 0.439295 0.023 Uiso 1 1 calc R U . . .
C16 C 0.8386(6) 0.4177(8) 0.2349(4) 0.0142(13) Uani 1 1 d . . . . .
C17 C 1.0768(6) 0.3524(8) 0.2923(4) 0.0198(15) Uani 1 1 d . . . . .
H17 H 1.174307 0.362762 0.354116 0.024 Uiso 1 1 calc R U . . .
C18 C 1.0436(7) 0.2579(12) 0.1700(6) 0.0199(16) Uani 1 1 d . . . . .
H18 H 1.118009 0.207238 0.149932 0.024 Uiso 1 1 calc R U . . .
C19 C 0.8959(7) 0.2412(9) 0.0783(5) 0.0201(15) Uani 1 1 d . . . . .
H19 H 0.866938 0.175571 -0.003466 0.024 Uiso 1 1 calc R U . . .
C20 C 0.7928(6) 0.3237(8) 0.1108(4) 0.0154(13) Uani 1 1 d . . . . .
H20 H 0.694987 0.316396 0.050866 0.018 Uiso 1 1 calc R U . . .
C21 C 0.2739(6) 0.7203(8) 0.6351(4) 0.0118(15) Uani 1 1 d . . . . .
C22 C 0.1584(6) 0.5953(9) 0.6726(4) 0.0147(16) Uani 1 1 d . . . . .
C23 C 0.1789(7) 0.5921(9) 0.7947(5) 0.0164(17) Uani 1 1 d . . . . .
C24 C 0.3174(7) 0.7117(9) 0.8965(4) 0.0182(17) Uani 1 1 d . . . . .
C25 C 0.4415(6) 0.8415(8) 0.8603(4) 0.0138(16) Uani 1 1 d . . . . .
C26 C 0.4127(7) 0.8380(9) 0.7326(4) 0.0132(16) Uani 1 1 d . . . . .
C27 C 0.1563(7) 0.0862(8) 0.6799(5) 0.0126(15) Uani 1 1 d . . . . .
C28 C 0.2673(6) 0.2110(9) 0.6375(4) 0.0124(15) Uani 1 1 d . . . . .
C29 C 0.3990(6) 0.3328(8) 0.7208(4) 0.0138(16) Uani 1 1 d . . . . .
C30 C 0.4341(6) 0.3489(9) 0.8567(5) 0.0171(17) Uani 1 1 d . . . . .
C31 C 0.3232(6) 0.2214(8) 0.9026(4) 0.0149(16) Uani 1 1 d . . . . .
C32 C 0.1931(7) 0.0974(9) 0.8119(4) 0.0157(17) Uani 1 1 d . . . . .

loop_
_atom_site_aniso_label
_atom_site_aniso_U_11
_atom_site_aniso_U_22
_atom_site_aniso_U_33
_atom_site_aniso_U_23
_atom_site_aniso_U_13
_atom_site_aniso_U_12
I1 0.02071(18) 0.0157(4) 0.01912(17) 0.00660(18) 0.00802(13) 0.00586(18)
I2 0.02023(19) 0.0168(4) 0.02156(18) 0.0081(2) 0.00870(14) 0.00654(18)
I3 0.02053(19) 0.0147(4) 0.0221(2) 0.0066(2) 0.00774(14) 0.00593(18)
I4 0.01935(18) 0.0141(4) 0.01905(16) 0.00449(19) 0.00635(13) 0.00566(17)
O1 0.0222(16) 0.019(4) 0.0123(13) 0.0052(15) 0.0029(11) 0.0072(17)
O2 0.0225(17) 0.014(4) 0.0119(13) 0.0006(15) 0.0015(12) 0.0023(18)
O3 0.0228(16) 0.026(4) 0.0110(13) 0.0059(15) 0.0017(11) 0.0040(17)
O4 0.0220(17) 0.022(4) 0.0123(13) 0.0043(16) 0.0005(12) 0.0002(19)
O5 0.0225(15) 0.016(4) 0.0143(12) 0.0001(15) 0.0000(11) -0.0024(17)
O6 0.0211(16) 0.022(4) 0.0109(13) 0.0025(14) 0.0015(10) 0.0042(17)
O7 0.0230(16) 0.021(4) 0.0164(13) 0.0018(16) -0.0019(11) -0.0008(17)
O8 0.0193(15) 0.015(3) 0.0114(13) 0.0013(14) -0.0003(10) 0.0030(16)
N1 0.0165(15) 0.019(4) 0.0124(14) 0.0038(15) 0.0020(11) 0.0046(16)
N2 0.0174(15) 0.023(4) 0.0102(13) 0.0008(15) 0.0019(10) 0.0011(17)
N3 0.0149(15) 0.013(4) 0.0135(13) 0.0017(14) 0.0005(10) 0.0038(15)
N4 0.0175(15) 0.019(4) 0.0119(13) 0.0016(14) 0.0013(10) 0.0044(16)
C1 0.0176(16) 0.008(3) 0.0099(13) 0.0004(14) 0.0038(11) 0.0015(16)
C2 0.0198(17) 0.021(4) 0.0206(17) 0.0074(18) 0.0051(13) 0.0107(18)
C3 0.0201(17) 0.020(4) 0.026(2) 0.011(2) 0.0089(14) 0.0099(18)
C4 0.0231(18) 0.016(4) 0.0147(16) 0.0021(16) 0.0072(13) 0.0042(18)
C5 0.0194(16) 0.020(4) 0.0127(14) 0.0032(16) 0.0010(11) 0.0064(17)
C6 0.0148(15) 0.017(4) 0.0130(14) 0.0064(16) 0.0028(11) 0.0018(17)
C7 0.0168(17) 0.029(5) 0.0188(17) 0.007(2) 0.0004(13) 0.0028(19)
C8 0.024(3) 0.019(5) 0.0215(17) 0.003(2) 0.0096(17) 0.009(2)
C9 0.0191(18) 0.014(4) 0.0141(16) 0.0009(18) 0.0026(13) 0.0034(19)
C10 0.0192(17) 0.006(4) 0.0115(13) -0.0020(15) 0.0026(11) 0.0044(17)
C11 0.0170(16) 0.009(4) 0.0068(12) -0.0004(14) 0.0014(10) 0.0048(16)
C12 0.0147(16) 0.010(4) 0.0180(16) 0.0001(17) 0.0037(12) 0.0070(17)
C13 0.0161(18) 0.018(4) 0.0207(16) 0.0036(18) 0.0053(13) 0.0066(18)
C14 0.023(2) 0.014(5) 0.0167(17) 0.0003(19) 0.0045(14) 0.003(2)
C15 0.0176(16) 0.020(4) 0.0137(15) 0.0031(17) 0.0015(12) 0.0022(18)
C16 0.0132(14) 0.015(4) 0.0122(13) 0.0035(15) 0.0012(10) 0.0042(16)
C17 0.0178(15) 0.021(4) 0.0201(16) 0.0068(18) 0.0020(12) 0.0067(17)
C18 0.023(2) 0.019(4) 0.0189(16) 0.0041(17) 0.0094(16) 0.008(2)
C19 0.0185(16) 0.020(4) 0.0157(16) 0.0031(17) 0.0041(12) 0.0003(17)
C20 0.0199(16) 0.010(4) 0.0133(14) -0.0021(15) 0.0032(11) 0.0066(16)
C21 0.0171(19) 0.011(5) 0.0113(16) 0.0019(18) 0.0039(13) 0.012(2)
C22 0.0155(18) 0.017(5) 0.0114(17) 0.0022(19) 0.0024(13) 0.008(2)
C23 0.0164(19) 0.015(5) 0.0138(17) 0.0041(19) 0.0016(14) 0.002(2)
C24 0.017(2) 0.020(5) 0.0129(17) 0.005(2) 0.0030(14) 0.002(2)
C25 0.0185(19) 0.009(5) 0.0130(18) 0.0029(19) 0.0040(14) 0.004(2)
C26 0.0173(19) 0.015(5) 0.0107(16) 0.0034(19) 0.0060(14) 0.009(2)
C27 0.0186(19) 0.006(4) 0.0148(18) 0.0007(19) 0.0020(14) 0.009(2)
C28 0.0174(18) 0.010(4) 0.0137(15) 0.0028(17) 0.0051(12) 0.0108(19)
C29 0.0152(19) 0.013(5) 0.0139(16) 0.003(2) 0.0050(14) 0.006(2)
C30 0.0156(19) 0.019(5) 0.0125(17) 0.003(2) 0.0000(13) 0.003(2)
C31 0.0142(17) 0.013(4) 0.0130(16) 0.0018(18) 0.0000(12) 0.0019(19)
C32 0.016(2) 0.013(5) 0.0127(17) 0.001(2) -0.0014(14) 0.003(2)

#==============================================================================
_computing_data_collection       PROCESS-AUTO
_computing_cell_refinement       PROCESS-AUTO
_computing_data_reduction        PROCESS-AUTO
_computing_structure_solution    'SIR2004 (Burla, et al., 2005)'
_computing_structure_refinement  'SHELXL Version 2018/3 (Sheldrick, 2008)'
_computing_publication_material  'CrystalStructure 4.3 (Rigaku, 2019)'
_computing_molecular_graphics    'CrystalStructure 4.3'

#==============================================================================
# MOLECULAR GEOMETRY

_geom_special_details            
;
 All esds (except the esd in the dihedral angle between two l.s. planes)
 are estimated using the full covariance matrix.  The cell esds are taken
 into account individually in the estimation of esds in distances, angles
 and torsion angles; correlations between esds in cell parameters are only
 used when they are defined by crystal symmetry.  An approximate (isotropic)
 treatment of cell esds is used for estimating esds involving l.s. planes.
;

loop_
_geom_bond_atom_site_label_1
_geom_bond_atom_site_label_2
_geom_bond_distance
_geom_bond_site_symmetry_2
_geom_bond_publ_flag
I1 C26 2.072(6) . ?
I2 C23 2.086(6) . ?
I3 C29 2.078(6) . ?
I4 C32 2.083(6) . ?
O1 C21 1.247(5) . ?
O2 C22 1.328(6) . ?
O2 H2A 0.8200 . ?
O3 C24 1.220(5) . ?
O4 C25 1.263(6) . ?
O5 C27 1.238(6) . ?
O6 C28 1.328(5) . ?
O6 H6 0.8200 . ?
O7 C30 1.222(6) . ?
O8 C31 1.265(5) . ?
N1 C1 1.353(6) . ?
N1 C2 1.355(9) . ?
N1 H1 0.8600 . ?
N2 C7 1.322(10) . ?
N2 C6 1.358(6) . ?
N3 C11 1.345(6) . ?
N3 C12 1.351(9) . ?
N3 H3A 0.8600 . ?
N4 C17 1.315(10) . ?
N4 C16 1.346(6) . ?
C1 C5 1.395(7) . ?
C1 C6 1.475(8) . ?
C2 C3 1.381(10) . ?
C2 H2 0.9300 . ?
C3 C4 1.388(10) . ?
C3 H3 0.9300 . ?
C4 C5 1.394(10) . ?
C4 H4 0.9300 . ?
C5 H5 0.9300 . ?
C6 C10 1.392(7) . ?
C7 C8 1.380(12) . ?
C7 H7 0.9300 . ?
C8 C9 1.399(11) . ?
C8 H8 0.9300 . ?
C9 C10 1.385(10) . ?
C9 H9 0.9300 . ?
C10 H10 0.9300 . ?
C11 C15 1.386(8) . ?
C11 C16 1.488(8) . ?
C12 C13 1.391(12) . ?
C12 H12 0.9300 . ?
C13 C14 1.377(11) . ?
C13 H13 0.9300 . ?
C14 C15 1.393(11) . ?
C14 H14 0.9300 . ?
C15 H15 0.9300 . ?
C16 C20 1.389(7) . ?
C17 C18 1.391(10) . ?
C17 H17 0.9300 . ?
C18 C19 1.393(8) . ?
C18 H18 0.9300 . ?
C19 C20 1.385(10) . ?
C19 H19 0.9300 . ?
C20 H20 0.9300 . ?
C21 C26 1.421(7) . ?
C21 C22 1.494(9) . ?
C22 C23 1.348(6) . ?
C23 C24 1.449(7) . ?
C24 C25 1.550(9) . ?
C25 C26 1.391(6) . ?
C27 C32 1.419(6) . ?
C27 C28 1.508(9) . ?
C28 C29 1.350(8) . ?
C29 C30 1.454(6) . ?
C30 C31 1.548(9) . ?
C31 C32 1.385(7) . ?

loop_
_geom_angle_atom_site_label_1
_geom_angle_atom_site_label_2
_geom_angle_atom_site_label_3
_geom_angle
_geom_angle_site_symmetry_1
_geom_angle_site_symmetry_3
_geom_angle_publ_flag
C22 O2 H2A 109.5 . . ?
C28 O6 H6 109.5 . . ?
C1 N1 C2 122.4(4) . . ?
C1 N1 H1 118.8 . . ?
C2 N1 H1 118.8 . . ?
C7 N2 C6 118.6(5) . . ?
C11 N3 C12 122.3(5) . . ?
C11 N3 H3A 118.8 . . ?
C12 N3 H3A 118.8 . . ?
C17 N4 C16 118.8(4) . . ?
N1 C1 C5 118.4(6) . . ?
N1 C1 C6 117.8(4) . . ?
C5 C1 C6 123.7(5) . . ?
N1 C2 C3 120.9(5) . . ?
N1 C2 H2 119.6 . . ?
C3 C2 H2 119.6 . . ?
C2 C3 C4 118.2(7) . . ?
C2 C3 H3 120.9 . . ?
C4 C3 H3 120.9 . . ?
C3 C4 C5 120.2(6) . . ?
C3 C4 H4 119.9 . . ?
C5 C4 H4 119.9 . . ?
C4 C5 C1 119.8(5) . . ?
C4 C5 H5 120.1 . . ?
C1 C5 H5 120.1 . . ?
N2 C6 C10 121.2(6) . . ?
N2 C6 C1 115.9(5) . . ?
C10 C6 C1 122.8(4) . . ?
N2 C7 C8 124.1(6) . . ?
N2 C7 H7 117.9 . . ?
C8 C7 H7 117.9 . . ?
C7 C8 C9 117.4(8) . . ?
C7 C8 H8 121.3 . . ?
C9 C8 H8 121.3 . . ?
C10 C9 C8 119.5(6) . . ?
C10 C9 H9 120.3 . . ?
C8 C9 H9 120.3 . . ?
C9 C10 C6 119.0(4) . . ?
C9 C10 H10 120.5 . . ?
C6 C10 H10 120.5 . . ?
N3 C11 C15 118.7(6) . . ?
N3 C11 C16 118.4(4) . . ?
C15 C11 C16 122.9(4) . . ?
N3 C12 C13 120.6(6) . . ?
N3 C12 H12 119.7 . . ?
C13 C12 H12 119.7 . . ?
C14 C13 C12 118.2(9) . . ?
C14 C13 H13 120.9 . . ?
C12 C13 H13 120.9 . . ?
C13 C14 C15 120.2(7) . . ?
C13 C14 H14 119.9 . . ?
C15 C14 H14 119.9 . . ?
C11 C15 C14 120.0(5) . . ?
C11 C15 H15 120.0 . . ?
C14 C15 H15 120.0 . . ?
N4 C16 C20 122.2(6) . . ?
N4 C16 C11 115.0(4) . . ?
C20 C16 C11 122.8(4) . . ?
N4 C17 C18 123.2(5) . . ?
N4 C17 H17 118.4 . . ?
C18 C17 H17 118.4 . . ?
C17 C18 C19 118.1(7) . . ?
C17 C18 H18 120.9 . . ?
C19 C18 H18 120.9 . . ?
C20 C19 C18 119.0(6) . . ?
C20 C19 H19 120.5 . . ?
C18 C19 H19 120.5 . . ?
C19 C20 C16 118.6(5) . . ?
C19 C20 H20 120.7 . . ?
C16 C20 H20 120.7 . . ?
O1 C21 C26 124.7(5) . . ?
O1 C21 C22 117.2(5) . . ?
C26 C21 C22 118.1(4) . . ?
O2 C22 C23 120.7(6) . . ?
O2 C22 C21 116.7(4) . . ?
C23 C22 C21 122.6(6) . . ?
C22 C23 C24 120.7(6) . . ?
C22 C23 I2 121.6(5) . . ?
C24 C23 I2 117.7(3) . . ?
O3 C24 C23 124.5(5) . . ?
O3 C24 C25 117.5(5) . . ?
C23 C24 C25 118.0(4) . . ?
O4 C25 C26 125.4(6) . . ?
O4 C25 C24 116.2(4) . . ?
C26 C25 C24 118.4(5) . . ?
C25 C26 C21 122.3(5) . . ?
C25 C26 I1 118.3(4) . . ?
C21 C26 I1 119.4(3) . . ?
O5 C27 C32 125.1(6) . . ?
O5 C27 C28 116.3(4) . . ?
C32 C27 C28 118.5(5) . . ?
O6 C28 C29 121.0(5) . . ?
O6 C28 C27 116.7(5) . . ?
C29 C28 C27 122.2(4) . . ?
C28 C29 C30 119.9(5) . . ?
C28 C29 I3 122.2(4) . . ?
C30 C29 I3 117.9(4) . . ?
O7 C30 C29 123.9(6) . . ?
O7 C30 C31 117.3(4) . . ?
C29 C30 C31 118.8(5) . . ?
O8 C31 C32 126.2(5) . . ?
O8 C31 C30 115.4(5) . . ?
C32 C31 C30 118.4(4) . . ?
C31 C32 C27 122.1(5) . . ?
C31 C32 I4 119.0(3) . . ?
C27 C32 I4 118.7(4) . . ?

loop_
_geom_torsion_atom_site_label_1
_geom_torsion_atom_site_label_2
_geom_torsion_atom_site_label_3
_geom_torsion_atom_site_label_4
_geom_torsion
_geom_torsion_site_symmetry_1
_geom_torsion_site_symmetry_2
_geom_torsion_site_symmetry_3
_geom_torsion_site_symmetry_4
_geom_torsion_publ_flag
C2 N1 C1 C5 0.1(8) . . . . ?
C2 N1 C1 C6 179.6(5) . . . . ?
C1 N1 C2 C3 0.3(10) . . . . ?
N1 C2 C3 C4 0.2(11) . . . . ?
C2 C3 C4 C5 -1.0(10) . . . . ?
C3 C4 C5 C1 1.5(9) . . . . ?
N1 C1 C5 C4 -1.0(9) . . . . ?
C6 C1 C5 C4 179.6(5) . . . . ?
C7 N2 C6 C10 2.3(8) . . . . ?
C7 N2 C6 C1 178.1(5) . . . . ?
N1 C1 C6 N2 163.4(5) . . . . ?
C5 C1 C6 N2 -17.2(7) . . . . ?
N1 C1 C6 C10 -20.9(7) . . . . ?
C5 C1 C6 C10 158.6(6) . . . . ?
C6 N2 C7 C8 1.9(10) . . . . ?
N2 C7 C8 C9 -3.8(13) . . . . ?
C7 C8 C9 C10 1.5(13) . . . . ?
C8 C9 C10 C6 2.4(10) . . . . ?
N2 C6 C10 C9 -4.4(8) . . . . ?
C1 C6 C10 C9 -180.0(5) . . . . ?
C12 N3 C11 C15 0.0(8) . . . . ?
C12 N3 C11 C16 179.9(5) . . . . ?
C11 N3 C12 C13 -1.9(10) . . . . ?
N3 C12 C13 C14 1.6(12) . . . . ?
C12 C13 C14 C15 0.6(13) . . . . ?
N3 C11 C15 C14 2.2(9) . . . . ?
C16 C11 C15 C14 -177.7(5) . . . . ?
C13 C14 C15 C11 -2.5(10) . . . . ?
C17 N4 C16 C20 3.5(9) . . . . ?
C17 N4 C16 C11 -178.2(5) . . . . ?
N3 C11 C16 N4 -161.7(6) . . . . ?
C15 C11 C16 N4 18.3(7) . . . . ?
N3 C11 C16 C20 16.6(7) . . . . ?
C15 C11 C16 C20 -163.5(6) . . . . ?
C16 N4 C17 C18 -2.2(10) . . . . ?
N4 C17 C18 C19 -0.9(11) . . . . ?
C17 C18 C19 C20 2.7(11) . . . . ?
C18 C19 C20 C16 -1.5(10) . . . . ?
N4 C16 C20 C19 -1.7(9) . . . . ?
C11 C16 C20 C19 -179.8(5) . . . . ?
O1 C21 C22 O2 0.7(9) . . . . ?
C26 C21 C22 O2 -178.4(5) . . . . ?
O1 C21 C22 C23 -179.6(6) . . . . ?
C26 C21 C22 C23 1.4(9) . . . . ?
O2 C22 C23 C24 179.3(7) . . . . ?
C21 C22 C23 C24 -0.5(10) . . . . ?
O2 C22 C23 I2 -1.9(9) . . . . ?
C21 C22 C23 I2 178.3(5) . . . . ?
C22 C23 C24 O3 -177.7(7) . . . . ?
I2 C23 C24 O3 3.5(10) . . . . ?
C22 C23 C24 C25 -0.7(10) . . . . ?
I2 C23 C24 C25 -179.5(5) . . . . ?
O3 C24 C25 O4 -1.9(10) . . . . ?
C23 C24 C25 O4 -179.1(6) . . . . ?
O3 C24 C25 C26 178.1(6) . . . . ?
C23 C24 C25 C26 0.9(9) . . . . ?
O4 C25 C26 C21 -179.9(8) . . . . ?
C24 C25 C26 C21 0.1(9) . . . . ?
O4 C25 C26 I1 1.2(9) . . . . ?
C24 C25 C26 I1 -178.7(5) . . . . ?
O1 C21 C26 C25 179.9(7) . . . . ?
C22 C21 C26 C25 -1.2(9) . . . . ?
O1 C21 C26 I1 -1.3(9) . . . . ?
C22 C21 C26 I1 177.7(5) . . . . ?
O5 C27 C28 O6 -3.4(9) . . . . ?
C32 C27 C28 O6 176.8(6) . . . . ?
O5 C27 C28 C29 179.3(6) . . . . ?
C32 C27 C28 C29 -0.5(9) . . . . ?
O6 C28 C29 C30 -179.0(6) . . . . ?
C27 C28 C29 C30 -1.8(9) . . . . ?
O6 C28 C29 I3 -0.3(9) . . . . ?
C27 C28 C29 I3 176.9(5) . . . . ?
C28 C29 C30 O7 -177.2(7) . . . . ?
I3 C29 C30 O7 4.1(9) . . . . ?
C28 C29 C30 C31 2.4(9) . . . . ?
I3 C29 C30 C31 -176.4(5) . . . . ?
O7 C30 C31 O8 -2.2(10) . . . . ?
C29 C30 C31 O8 178.2(6) . . . . ?
O7 C30 C31 C32 178.9(7) . . . . ?
C29 C30 C31 C32 -0.7(9) . . . . ?
O8 C31 C32 C27 179.6(7) . . . . ?
C30 C31 C32 C27 -1.6(10) . . . . ?
O8 C31 C32 I4 4.0(10) . . . . ?
C30 C31 C32 I4 -177.3(5) . . . . ?
O5 C27 C32 C31 -177.5(7) . . . . ?
C28 C27 C32 C31 2.2(9) . . . . ?
O5 C27 C32 I4 -1.8(10) . . . . ?
C28 C27 C32 I4 177.9(5) . . . . ?


#==============================================================================
# Additional structures and associated data_? identifiers
# should be added at this point if there is more than one 
# structure analysis in the CIF.

# start Validation Reply Form
_vrf_PLAT029_100K_D22bpy-Dia     
;
PROBLEM: _diffrn_measured_fraction_theta_full value Low .      0.743 Why?  
RESPONSE: 
The data have been collected on 1-circle goniometer with IP area detector 
diffractometer. It is only the very high angle data that is incomplete due to 
the shape of the area detector, and we have ca. 100% coverage in the low angle 
data. This will always be a problem with area detector data that is not 
truncated. In addition, changing the direction of crystal is difficult 
due to the N2 blower for the temperaature control. The obtained 
analysis was sufficient to elucidate the molecular structure. 
;
_vrf_PLAT110_100K_D22bpy-Dia     
;
PROBLEM: ADDSYM Detects Potential Lattice Translation ...          ? Check 
RESPONSE:
The crystal shows a symmetry reduction because of a few difference
due to the hydrogen bonding pattern.
;
_vrf_PLAT111_100K_D22bpy-Dia     
;
PROBLEM: ADDSYM Detects New (Pseudo) Centre of Symmetry .        100 %Fit  
RESPONSE: 
The crystal shows a symmetry reduction because of a few difference
due to the hydrogen bonding pattern.  From the fact that the system
shows ferroelectric property the reported space group (P1) is 
reasonable.
;
_vrf_PLAT112_100K_D22bpy-Dia     
;
PROBLEM: ADDSYM Detects New (Pseudo) Symm. Elem       b/2        100 %Fit  
RESPONSE:
The crystal shows a symmetry reduction because of a few difference
due to the hydrogen bonding pattern.  From the fact that the system
shows ferroelectric property the reported space group (P1) and
reported unit cell is reasonable.
;
_vrf_PLAT113_100K_D22bpy-Dia     
;
PROBLEM: ADDSYM Suggests Possible Pseudo/New  Space Group        P-1 Check 
RESPONSE:
The crystal shows a symmetry reduction because of a few difference
due to the hydrogen bonding pattern.  From the fact that the system
shows ferroelectric property the reported space group (P1) is 
reasonable.
;
_vrf_PLAT911_100K_D22bpy-Dia     
;
PROBLEM: Missing FCF Refl Between Thmin & STh/L=    0.600        608 Report
RESPONSE: 
A part of the data are missing by the blind area due to the cooling device. 
;
# end Validation Reply Form


_shelx_res_file                  
;
TITL 100K
    shelxl.res
    created by SHELXL-2018/3 at 18:14:46 on 22-Oct-2019
CELL  0.68691 8.37480 9.65610 11.14820 102.58570 100.65150 107.60110
ZERR  2 0.00020 0.00020 0.00070 0.00070 0.00070 0.00070
LATT -1
SFAC C H N O I
UNIT 32 20 4 8 4
SHEL 99999.000000 0.686910
OMIT     -3   6   6
OMIT     -1   6  -8
OMIT     -4   3  11
OMIT      1   4  -4
OMIT      4  -3 -11
L.S. 10
FMAP 2
PLAN 30
WPDB -2
HTAB
BOND $H
CONF
LIST 4
TEMP 23.0
ACTA
SIZE 0.100 0.100 0.100
WGHT    0.030600    0.311900
FVAR       0.54090
I1    5    0.581994    1.009282    0.684022    11.00000    0.02071    0.01568 =
         0.01912    0.00660    0.00802    0.00586
I2    5    0.011028    0.418894    0.844372    11.00000    0.02023    0.01679 =
         0.02156    0.00810    0.00870    0.00654
I3    5    0.559561    0.499273    0.661321    11.00000    0.02053    0.01470 =
         0.02207    0.00660    0.00774    0.00593
I4    5    0.034991   -0.070797    0.871923    11.00000    0.01935    0.01412 =
         0.01905    0.00449    0.00635    0.00566
O1    4    0.242638    0.712317    0.519512    11.00000    0.02217    0.01853 =
         0.01231    0.00524    0.00290    0.00724
O2    4    0.032554    0.484871    0.579120    11.00000    0.02254    0.01378 =
         0.01187    0.00064    0.00149    0.00233
AFIX  83
H2A   2    0.037406    0.501725    0.510649    11.00000   -1.20000
AFIX   0
O3    4    0.347377    0.714411    1.008499    11.00000    0.02282    0.02635 =
         0.01098    0.00585    0.00172    0.00404
O4    4    0.562120    0.942790    0.951237    11.00000    0.02204    0.02174 =
         0.01227    0.00429    0.00046    0.00016
O5    4    0.038391   -0.018990    0.595009    11.00000    0.02247    0.01601 =
         0.01428    0.00011    0.00000   -0.00236
O6    4    0.234277    0.192735    0.512732    11.00000    0.02113    0.02203 =
         0.01095    0.00247    0.00152    0.00416
AFIX  83
H6    2    0.151991    0.113343    0.474984    11.00000   -1.20000
AFIX   0
O7    4    0.546410    0.458271    0.938406    11.00000    0.02301    0.02082 =
         0.01635    0.00181   -0.00193   -0.00078
O8    4    0.363976    0.240917    1.021689    11.00000    0.01926    0.01483 =
         0.01139    0.00126   -0.00029    0.00300
N1    3    0.606162    1.004551    0.192393    11.00000    0.01648    0.01887 =
         0.01236    0.00381    0.00203    0.00464
AFIX  43
H1    2    0.583891    0.951017    0.114666    11.00000   -1.20000
AFIX   0
N2    3    1.008381    0.955182    0.315970    11.00000    0.01742    0.02336 =
         0.01023    0.00082    0.00192    0.00110
N3    3    0.573322    0.476105    0.209049    11.00000    0.01491    0.01277 =
         0.01348    0.00168    0.00045    0.00375
AFIX  43
H3A   2    0.532461    0.401518    0.140059    11.00000   -1.20000
AFIX   0
N4    3    0.976829    0.427984    0.324765    11.00000    0.01748    0.01861 =
         0.01185    0.00161    0.00134    0.00440
C1    1    0.744175    1.008261    0.279865    11.00000    0.01765    0.00788 =
         0.00985    0.00035    0.00376    0.00150
C2    1    0.501831    1.082144    0.222881    11.00000    0.01980    0.02053 =
         0.02061    0.00744    0.00507    0.01072
AFIX  43
H2    2    0.408012    1.076108    0.159847    11.00000   -1.20000
AFIX   0
C3    1    0.532925    1.170061    0.346277    11.00000    0.02012    0.02017 =
         0.02570    0.01114    0.00895    0.00989
AFIX  43
H3    2    0.461100    1.223093    0.367266    11.00000   -1.20000
AFIX   0
C4    1    0.674241    1.177208    0.438196    11.00000    0.02314    0.01646 =
         0.01473    0.00208    0.00718    0.00418
AFIX  43
H4    2    0.699046    1.236964    0.521716    11.00000   -1.20000
AFIX   0
C5    1    0.779134    1.095126    0.405767    11.00000    0.01941    0.02036 =
         0.01268    0.00317    0.00104    0.00636
AFIX  43
H5    2    0.872166    1.098284    0.467918    11.00000   -1.20000
AFIX   0
C6    1    0.848388    0.918683    0.236409    11.00000    0.01475    0.01654 =
         0.01296    0.00641    0.00278    0.00180
C7    1    1.105998    0.876001    0.283849    11.00000    0.01684    0.02927 =
         0.01884    0.00653    0.00038    0.00276
AFIX  43
H7    2    1.213840    0.899895    0.340227    11.00000   -1.20000
AFIX   0
C8    1    1.057917    0.760136    0.171927    11.00000    0.02390    0.01887 =
         0.02145    0.00262    0.00955    0.00883
AFIX  43
H8    2    1.133367    0.711258    0.150715    11.00000   -1.20000
AFIX   0
C9    1    0.891137    0.719104    0.091618    11.00000    0.01911    0.01440 =
         0.01411    0.00093    0.00256    0.00341
AFIX  43
H9    2    0.852298    0.640027    0.016182    11.00000   -1.20000
AFIX   0
C10   1    0.784390    0.797159    0.125345    11.00000    0.01916    0.00626 =
         0.01152   -0.00197    0.00261    0.00438
AFIX  43
H10   2    0.671682    0.768853    0.074598    11.00000   -1.20000
AFIX   0
C11   1    0.736415    0.510688    0.279647    11.00000    0.01705    0.00947 =
         0.00676   -0.00035    0.00142    0.00480
C12   1    0.471429    0.554359    0.242656    11.00000    0.01470    0.01010 =
         0.01799    0.00012    0.00370    0.00701
AFIX  43
H12   2    0.360572    0.528812    0.189927    11.00000   -1.20000
AFIX   0
C13   1    0.530865    0.672838    0.355457    11.00000    0.01610    0.01819 =
         0.02068    0.00357    0.00534    0.00662
AFIX  43
H13   2    0.460205    0.725469    0.380073    11.00000   -1.20000
AFIX   0
C14   1    0.697250    0.710035    0.429669    11.00000    0.02306    0.01362 =
         0.01671    0.00030    0.00449    0.00316
AFIX  43
H14   2    0.739837    0.788121    0.505964    11.00000   -1.20000
AFIX   0
C15   1    0.801863    0.630989    0.390728    11.00000    0.01757    0.02047 =
         0.01372    0.00312    0.00145    0.00222
AFIX  43
H15   2    0.915711    0.658948    0.439295    11.00000   -1.20000
AFIX   0
C16   1    0.838595    0.417676    0.234922    11.00000    0.01318    0.01537 =
         0.01216    0.00351    0.00116    0.00417
C17   1    1.076769    0.352448    0.292298    11.00000    0.01775    0.02050 =
         0.02010    0.00685    0.00201    0.00671
AFIX  43
H17   2    1.174307    0.362762    0.354116    11.00000   -1.20000
AFIX   0
C18   1    1.043642    0.257878    0.169971    11.00000    0.02311    0.01930 =
         0.01894    0.00411    0.00942    0.00849
AFIX  43
H18   2    1.118009    0.207238    0.149932    11.00000   -1.20000
AFIX   0
C19   1    0.895894    0.241165    0.078314    11.00000    0.01855    0.02001 =
         0.01571    0.00306    0.00409    0.00033
AFIX  43
H19   2    0.866938    0.175571   -0.003466    11.00000   -1.20000
AFIX   0
C20   1    0.792802    0.323708    0.110827    11.00000    0.01995    0.01042 =
         0.01333   -0.00214    0.00325    0.00664
AFIX  43
H20   2    0.694987    0.316396    0.050866    11.00000   -1.20000
AFIX   0
C21   1    0.273939    0.720268    0.635106    11.00000    0.01711    0.01109 =
         0.01134    0.00185    0.00388    0.01169
C22   1    0.158371    0.595279    0.672607    11.00000    0.01553    0.01724 =
         0.01142    0.00215    0.00238    0.00826
C23   1    0.178875    0.592143    0.794703    11.00000    0.01643    0.01502 =
         0.01378    0.00412    0.00158    0.00188
C24   1    0.317391    0.711716    0.896493    11.00000    0.01735    0.02049 =
         0.01293    0.00493    0.00300    0.00212
C25   1    0.441540    0.841498    0.860290    11.00000    0.01847    0.00937 =
         0.01302    0.00290    0.00397    0.00447
C26   1    0.412669    0.838005    0.732574    11.00000    0.01734    0.01453 =
         0.01075    0.00335    0.00599    0.00892
C27   1    0.156320    0.086152    0.679935    11.00000    0.01860    0.00561 =
         0.01485    0.00074    0.00205    0.00902
C28   1    0.267305    0.210986    0.637511    11.00000    0.01741    0.01022 =
         0.01373    0.00281    0.00510    0.01084
C29   1    0.398976    0.332841    0.720754    11.00000    0.01518    0.01297 =
         0.01385    0.00309    0.00501    0.00563
C30   1    0.434114    0.348858    0.856716    11.00000    0.01561    0.01874 =
         0.01254    0.00342    0.00003    0.00305
C31   1    0.323195    0.221404    0.902572    11.00000    0.01416    0.01289 =
         0.01300    0.00177   -0.00001    0.00194
C32   1    0.193084    0.097403    0.811906    11.00000    0.01613    0.01269 =
         0.01274    0.00102   -0.00143    0.00255
HKLF 4


REM  100K
REM wR2 = 0.0441, GooF = S = 1.026, Restrained GooF = 1.026 for all data
REM R1 = 0.0160 for 6626 Fo > 4sig(Fo) and 0.0160 for all 6647 data
REM 433 parameters refined using 3 restraints

END

WGHT      0.0276      0.3137

REM Instructions for potential hydrogen bonds
HTAB O2 O1
EQIV $1 x-1, y, z
HTAB O2 N4_$1
HTAB O6 O5
EQIV $2 x-1, y-1, z
HTAB O6 N2_$2
EQIV $3 x, y, z-1
HTAB N1 O3_$3
HTAB N1 O4_$3
HTAB N3 O7_$3
HTAB N3 O8_$3
EQIV $4 x, y+1, z-1
HTAB C2 O8_$4
EQIV $5 x+1, y+1, z
HTAB C5 O5_$5
EQIV $6 x+1, y, z-1
HTAB C8 O3_$6
HTAB C10 O3_$3
HTAB C10 O4_$3
HTAB C13 O1
EQIV $7 x+1, y, z
HTAB C15 O1_$7
HTAB C20 O7_$3
HTAB C20 O8_$3

REM Highest difference peak  0.517,  deepest hole -0.611,  1-sigma level  0.080
Q1    1   0.0697  0.4362  0.8997  11.00000  0.05    0.52
Q2    1   0.5262  0.9961  0.6410  11.00000  0.05    0.46
Q3    1  -0.0170 -0.0946  0.8151  11.00000  0.05    0.42
Q4    1   0.6124  0.5338  0.7172  11.00000  0.05    0.40
Q5    1   0.5128  0.5204  0.6394  11.00000  0.05    0.38
Q6    1   0.2103  0.6567  0.6592  11.00000  0.05    0.32
Q7    1   0.0923 -0.0976  0.8979  11.00000  0.05    0.30
Q8    1   0.3871  0.7794  0.8804  11.00000  0.05    0.30
Q9    1   0.1647  0.5823  0.7416  11.00000  0.05    0.30
Q10   1   0.2583  0.1589  0.8605  11.00000  0.05    0.30
Q11   1   0.0920  0.5819  0.4680  11.00000  0.05    0.30
Q12   1   0.4925  0.8457  0.0581  11.00000  0.05    0.29
Q13   1   0.2103  0.1518  0.6628  11.00000  0.05    0.28
Q14   1   0.5827  0.9930  0.5373  11.00000  0.05    0.28
Q15   1   0.0932  0.5216  0.8168  11.00000  0.05    0.28
Q16   1   0.3851  0.2822  0.8763  11.00000  0.05    0.28
Q17   1   0.3447  0.7828  0.6849  11.00000  0.05    0.28
Q18   1   0.0150  0.4449  1.0006  11.00000  0.05    0.28
Q19   1  -0.0526  0.6557  0.8262  11.00000  0.05    0.27
Q20   1   0.3248  0.7267  0.9454  11.00000  0.05    0.27
Q21   1   0.4262  0.8562  0.7937  11.00000  0.05    0.27
Q22   1   0.3374  0.2699  0.6765  11.00000  0.05    0.27
Q23   1   0.8112  0.9801  0.2833  11.00000  0.05    0.26
Q24   1   0.8516  0.8916  0.0026  11.00000  0.05    0.26
Q25   1   0.8112  0.3492  0.1773  11.00000  0.05    0.26
Q26   1   0.2577  0.6565  0.8535  11.00000  0.05    0.26
Q27   1   0.1641  0.0914  0.7672  11.00000  0.05    0.26
Q28   1   0.6322  0.7552  0.7012  11.00000  0.05    0.25
Q29   1   0.7468  0.5379  0.5352  11.00000  0.05    0.25
Q30   1   0.6132  0.6733  0.3851  11.00000  0.05    0.25
;

_shelx_res_checksum              5160
####################################################################### 
# 
# This file contains crystal structure data downloaded from the 
# Cambridge Structural Database (CSD) hosted by the Cambridge 
# Crystallographic Data Centre (CCDC).
# 
# Full information about CCDC data access policies and citation 
# guidelines are available at http://www.ccdc.cam.ac.uk/access/V1 
# 
# Audit and citation data items may have been added by the CCDC. 
# Please retain this information to preserve the provenance of 
# this file and to allow appropriate attribution of the data. 
# 
#######################################################################

data_D22bpy-Dia
_database_code_depnum_ccdc_archive 'CCDC 1944395'
loop_
_audit_author_name
_audit_author_address
'Sachio Horiuchi'
;National Institute of Advanced Science and Technology 
Japan
;
_audit_update_record             
;
2019-11-12 deposited with the CCDC.	2019-11-22 downloaded from the CCDC.
;

#==============================================================================
# CHEMICAL DATA

_chemical_formula_sum            'C16 H10 I2 N2 O4'
_chemical_formula_moiety         'C16 H10 I2 N2 O4'
_chemical_formula_weight         548.07
_chemical_melting_point          ?

#==============================================================================
# CRYSTAL DATA
_space_group_crystal_system      triclinic
_space_group_name_H-M_alt        'P -1'
_space_group_name_Hall           '-P 1'
_space_group_IT_number           2
loop_
_symmetry_equiv_pos_site_id
_symmetry_equiv_pos_as_xyz
1 +X,+Y,+Z
2 -X,-Y,-Z
#------------------------------------------------------------------------------
_cell_length_a                   8.5223(19)
_cell_length_b                   9.665(2)
_cell_length_c                   11.255(3)
_cell_angle_alpha                102.807(3)
_cell_angle_beta                 100.659(2)
_cell_angle_gamma                107.876(3)
_cell_volume                     827.8(3)
_cell_formula_units_Z            2
_cell_measurement_reflns_used    3161
_cell_measurement_theta_min      3.40
_cell_measurement_theta_max      27.50
_cell_measurement_temperature    295
#------------------------------------------------------------------------------
_exptl_crystal_description       prism
_exptl_crystal_colour            black
_exptl_crystal_size_max          0.390
_exptl_crystal_size_mid          0.350
_exptl_crystal_size_min          0.160
_exptl_crystal_density_diffrn    2.199
_exptl_crystal_density_meas      ?
_exptl_crystal_density_method    'not measured'
_exptl_crystal_F_000             516.00
_exptl_absorpt_coefficient_mu    3.824
_exptl_absorpt_correction_type   numerical
_exptl_absorpt_process_details   'NUMABS (Rigaku, 1999)'
_exptl_absorpt_correction_T_min  0.250
_exptl_absorpt_correction_T_max  0.542

#==============================================================================
# EXPERIMENTAL DATA

_diffrn_ambient_temperature      295
_diffrn_radiation_type           'Mo K\a'
_diffrn_radiation_wavelength     0.71075
_diffrn_measurement_device_type  'Rigaku XtaLAB P200'
_diffrn_measurement_method       \w
_diffrn_detector_area_resol_mean 5.814
_diffrn_reflns_number            12790
_diffrn_reflns_av_unetI/netI     0.0269
_diffrn_reflns_av_R_equivalents  0.0242
_diffrn_reflns_theta_max         27.478
_diffrn_reflns_theta_min         3.383
_diffrn_reflns_theta_full        25.242
_diffrn_measured_fraction_theta_max 0.992
_diffrn_measured_fraction_theta_full 0.991
_diffrn_reflns_Laue_measured_fraction_max 0.992
_diffrn_reflns_Laue_measured_fraction_full 0.991
_diffrn_reflns_point_group_measured_fraction_max 0.992
_diffrn_reflns_point_group_measured_fraction_full 0.991
_diffrn_reflns_limit_h_min       -11
_diffrn_reflns_limit_h_max       11
_diffrn_reflns_limit_k_min       -12
_diffrn_reflns_limit_k_max       12
_diffrn_reflns_limit_l_min       -14
_diffrn_reflns_limit_l_max       14
_diffrn_standards_number         0
_diffrn_standards_interval_count .
_diffrn_standards_decay_%        ?
_reflns_number_total             3762
_reflns_number_gt                3387
_reflns_threshold_expression     F^2^>2.0\s(F^2^)
_reflns_Friedel_coverage         0.000
_reflns_Friedel_fraction_max     .
_reflns_Friedel_fraction_full    .

#==============================================================================
# REFINEMENT DATA

_refine_special_details          
;
    Refinement was performed using all reflections. The weighted 
    R-factor (wR) and goodness of fit (S) are based on F^2^.
    R-factor (gt) are based on F. The threshold expression of
    F^2^ > 2.0 sigma(F^2^) is used only for calculating R-factor (gt).
;
_refine_ls_structure_factor_coef Fsqd
_refine_ls_R_factor_all          0.0292
_refine_ls_R_factor_gt           0.0266
_refine_ls_wR_factor_ref         0.0660
_refine_ls_wR_factor_gt          0.0639
_refine_ls_number_restraints     0
_refine_ls_hydrogen_treatment    mixed
_refine_ls_number_reflns         3762
_refine_ls_number_parameters     226
_refine_ls_goodness_of_fit_ref   1.098
_refine_ls_weighting_scheme      calc
_refine_ls_weighting_details     
'w = 1/[\s^2^(Fo^2^)+(0.0319P)^2^] where P=(Fo^2^+2Fc^2^)/3'
_atom_sites_solution_hydrogens   geom
_atom_sites_solution_primary     direct
_atom_sites_solution_secondary   difmap
_refine_ls_shift/su_max          0.001
_refine_diff_density_max         0.88
_refine_diff_density_min         -0.93
_refine_ls_extinction_method     SHELXL
_refine_ls_extinction_coef       0.0171(6)

loop_
_atom_type_symbol
_atom_type_description
_atom_type_scat_dispersion_real
_atom_type_scat_dispersion_imag
_atom_type_scat_source
C C 0.0033 0.0016
;
International Tables for Crystallography
(Vol. C, Tables 4.2.6.8 and 6.1.1.4)
;
H H 0.0000 0.0000
;
International Tables for Crystallography
(Vol. C, Table 6.1.1.4)
;
I I -0.4742 1.8119
;
International Tables for Crystallography
(Vol. C, Tables 4.2.6.8 and 6.1.1.4)
;
N N 0.0061 0.0033
;
International Tables for Crystallography
(Vol. C, Tables 4.2.6.8 and 6.1.1.4)
;
O O 0.0106 0.0060
;
International Tables for Crystallography
(Vol. C, Tables 4.2.6.8 and 6.1.1.4)
;

#==============================================================================
# ATOMIC COORDINATES AND THERMAL PARAMETERS

loop_
_atom_site_label
_atom_site_type_symbol
_atom_site_fract_x
_atom_site_fract_y
_atom_site_fract_z
_atom_site_U_iso_or_equiv
_atom_site_adp_type
_atom_site_occupancy
_atom_site_site_symmetry_order
_atom_site_calc_flag
_atom_site_refinement_flags_posn
_atom_site_refinement_flags_adp
_atom_site_refinement_flags_occupancy
_atom_site_disorder_assembly
_atom_site_disorder_group
I1 I -0.26191(2) -0.28366(2) 0.10301(2) 0.04552(10) Uani 1 1 d . . . . .
I2 I 1.28478(3) 0.79388(2) 0.92197(2) 0.04603(10) Uani 1 1 d . . . . .
O1 O 0.0660(3) 0.0228(2) 0.25188(16) 0.0450(5) Uani 1 1 d . . . . .
O2 O 0.2554(3) 0.2354(2) 0.16975(18) 0.0552(6) Uani 1 1 d . . . . .
O3 O 0.9501(3) 0.4994(2) 0.75877(16) 0.0489(5) Uani 1 1 d . . . . .
O4 O 0.7365(3) 0.2720(2) 0.81492(16) 0.0466(5) Uani 1 1 d . . . . .
N1 N 0.2858(3) 0.2574(2) 0.44519(19) 0.0373(5) Uani 1 1 d . . . . .
N2 N 0.6842(3) 0.2171(2) 0.56586(19) 0.0401(5) Uani 1 1 d . . . . .
C1 C -0.1027(3) -0.1161(3) 0.0448(2) 0.0328(5) Uani 1 1 d . . . . .
C2 C 0.0284(3) 0.0043(3) 0.1306(2) 0.0341(5) Uani 1 1 d . . . . .
C3 C 0.1396(3) 0.1300(3) 0.0880(2) 0.0355(6) Uani 1 1 d . . . . .
C4 C 1.1166(3) 0.6222(3) 0.9702(2) 0.0319(5) Uani 1 1 d . . . . .
C5 C 0.9786(3) 0.5049(3) 0.8713(2) 0.0325(5) Uani 1 1 d . . . . .
C6 C 0.8600(3) 0.3778(3) 0.9065(2) 0.0329(5) Uani 1 1 d . . . . .
C7 C 0.1875(4) 0.3373(3) 0.4779(3) 0.0475(7) Uani 1 1 d . . . . .
H1 H 0.080846 0.313520 0.422667 0.057 Uiso 1 1 calc R U . . .
C8 C 0.2386(4) 0.4517(3) 0.5888(2) 0.0471(8) Uani 1 1 d . . . . .
H2 H 0.166037 0.501573 0.611012 0.056 Uiso 1 1 calc R U . . .
C9 C 0.4013(4) 0.4917(3) 0.6677(3) 0.0440(7) Uani 1 1 d . . . . .
H3 H 0.440323 0.570245 0.743275 0.053 Uiso 1 1 calc R U . . .
C10 C 0.5050(3) 0.4132(3) 0.6325(2) 0.0373(6) Uani 1 1 d . . . . .
H4 H 0.615206 0.439987 0.683473 0.045 Uiso 1 1 calc R U . . .
C11 C 0.4430(3) 0.2946(3) 0.5206(2) 0.0317(5) Uani 1 1 d . . . . .
C12 C 0.7855(4) 0.1405(3) 0.5327(3) 0.0492(7) Uani 1 1 d . . . . .
H5 H 0.880789 0.150166 0.594219 0.059 Uiso 1 1 calc R U . . .
C13 C 0.7541(4) 0.0496(3) 0.4128(3) 0.0464(7) Uani 1 1 d . . . . .
H6 H 0.827851 0.000150 0.392481 0.056 Uiso 1 1 calc R U . . .
C14 C 0.6107(4) 0.0327(3) 0.3226(3) 0.0455(7) Uani 1 1 d . . . . .
H7 H 0.583557 -0.031576 0.240867 0.055 Uiso 1 1 calc R U . . .
C15 C 0.5076(4) 0.1128(3) 0.3552(2) 0.0428(6) Uani 1 1 d . . . . .
H8 H 0.412004 0.104847 0.294774 0.051 Uiso 1 1 calc R U . . .
C16 C 0.5475(3) 0.2047(3) 0.4783(2) 0.0313(5) Uani 1 1 d . . . . .
H9 H 0.181(4) 0.145(4) 0.292(3) 0.080(11) Uiso 1 1 d . . . . .
H10 H 0.762(4) 0.307(3) 0.718(3) 0.071(10) Uiso 1 1 d . . . . .

loop_
_atom_site_aniso_label
_atom_site_aniso_U_11
_atom_site_aniso_U_22
_atom_site_aniso_U_33
_atom_site_aniso_U_23
_atom_site_aniso_U_13
_atom_site_aniso_U_12
I1 0.04572(15) 0.03750(14) 0.05721(15) 0.01689(10) 0.02137(10) 0.01411(10)
I2 0.04838(15) 0.04281(14) 0.05429(15) 0.02139(10) 0.02453(10) 0.01553(10)
O1 0.0472(12) 0.0462(12) 0.0299(9) 0.0083(8) 0.0042(8) 0.0071(9)
O2 0.0512(13) 0.0468(12) 0.0377(11) 0.0050(9) -0.0030(9) -0.0088(10)
O3 0.0543(12) 0.0592(13) 0.0257(9) 0.0162(9) 0.0059(8) 0.0108(10)
O4 0.0469(12) 0.0455(12) 0.0306(10) 0.0067(8) 0.0027(8) 0.0021(9)
N1 0.0337(12) 0.0415(12) 0.0280(10) 0.0060(9) 0.0050(8) 0.0068(10)
N2 0.0371(12) 0.0432(13) 0.0304(11) 0.0034(9) 0.0038(9) 0.0102(10)
C1 0.0336(13) 0.0284(13) 0.0360(13) 0.0087(10) 0.0084(10) 0.0118(11)
C2 0.0332(13) 0.0325(13) 0.0362(13) 0.0081(11) 0.0071(10) 0.0141(11)
C3 0.0331(14) 0.0333(14) 0.0340(13) 0.0040(11) 0.0030(10) 0.0115(11)
C4 0.0338(13) 0.0341(13) 0.0307(12) 0.0116(10) 0.0110(10) 0.0136(11)
C5 0.0371(14) 0.0387(14) 0.0259(12) 0.0103(10) 0.0094(10) 0.0186(12)
C6 0.0360(14) 0.0343(14) 0.0295(12) 0.0079(10) 0.0090(10) 0.0155(11)
C7 0.0351(15) 0.0543(18) 0.0460(16) 0.0099(13) 0.0085(12) 0.0117(14)
C8 0.0451(18) 0.0464(18) 0.0523(19) 0.0117(15) 0.0196(14) 0.0187(15)
C9 0.0511(17) 0.0358(15) 0.0352(14) 0.0021(11) 0.0108(12) 0.0087(13)
C10 0.0410(15) 0.0343(14) 0.0282(12) 0.0037(10) 0.0040(10) 0.0096(12)
C11 0.0359(14) 0.0322(13) 0.0237(11) 0.0088(10) 0.0077(9) 0.0077(11)
C12 0.0432(17) 0.0569(19) 0.0461(16) 0.0124(14) 0.0103(12) 0.0193(15)
C13 0.0479(18) 0.0448(18) 0.0535(18) 0.0158(14) 0.0240(14) 0.0193(15)
C14 0.0504(18) 0.0454(17) 0.0353(14) 0.0049(12) 0.0159(12) 0.0125(14)
C15 0.0462(16) 0.0501(16) 0.0261(13) 0.0041(11) 0.0054(11) 0.0170(13)
C16 0.0336(13) 0.0297(12) 0.0266(11) 0.0087(10) 0.0088(9) 0.0054(10)

#==============================================================================
_computing_data_collection       'CrystalClear-SM Expert 2.1 b29 (Rigaku, 2013)'
_computing_cell_refinement       'CrystalClear-SM Expert 2.1 b29'
_computing_data_reduction        'CrystalClear-SM Expert 2.1 b29'
_computing_structure_solution    'Il Milione (Burla, et al., 2007)'
_computing_structure_refinement  'SHELXL Version 2018/3 (Sheldrick, 2008)'
_computing_publication_material  'CrystalStructure 4.3 (Rigaku, 2018)'
_computing_molecular_graphics    'CrystalStructure 4.3'

#==============================================================================
# MOLECULAR GEOMETRY

_geom_special_details            
;
 All esds (except the esd in the dihedral angle between two l.s. planes)
 are estimated using the full covariance matrix.  The cell esds are taken
 into account individually in the estimation of esds in distances, angles
 and torsion angles; correlations between esds in cell parameters are only
 used when they are defined by crystal symmetry.  An approximate (isotropic)
 treatment of cell esds is used for estimating esds involving l.s. planes.
;

loop_
_geom_bond_atom_site_label_1
_geom_bond_atom_site_label_2
_geom_bond_distance
_geom_bond_site_symmetry_2
_geom_bond_publ_flag
I1 C1 2.084(3) . ?
I2 C4 2.081(3) . ?
O1 C2 1.301(3) . ?
O1 H9 1.21(3) . ?
O2 C3 1.220(3) . ?
O3 C5 1.230(3) . ?
O4 C6 1.298(3) . ?
O4 H10 1.25(3) . ?
N1 C11 1.339(3) . ?
N1 C7 1.348(4) . ?
N2 C16 1.334(3) . ?
N2 C12 1.349(3) . ?
C1 C2 1.356(3) . ?
C1 C3 1.437(3) 2 ?
C2 C3 1.524(4) . ?
C4 C6 1.365(3) 2_767 ?
C4 C5 1.430(3) . ?
C5 C6 1.513(4) . ?
C7 C8 1.365(4) . ?
C7 H1 0.9300 . ?
C8 C9 1.386(4) . ?
C8 H2 0.9300 . ?
C9 C10 1.386(4) . ?
C9 H3 0.9300 . ?
C10 C11 1.386(3) . ?
C10 H4 0.9300 . ?
C11 C16 1.491(4) . ?
C12 C13 1.364(4) . ?
C12 H5 0.9300 . ?
C13 C14 1.377(4) . ?
C13 H6 0.9300 . ?
C14 C15 1.385(4) . ?
C14 H7 0.9300 . ?
C15 C16 1.385(3) . ?
C15 H8 0.9300 . ?

loop_
_geom_angle_atom_site_label_1
_geom_angle_atom_site_label_2
_geom_angle_atom_site_label_3
_geom_angle
_geom_angle_site_symmetry_1
_geom_angle_site_symmetry_3
_geom_angle_publ_flag
C2 O1 H9 101.8(15) . . ?
C6 O4 H10 103.7(15) . . ?
C11 N1 C7 119.6(2) . . ?
C16 N2 C12 119.1(2) . . ?
C2 C1 C3 121.4(2) . 2 ?
C2 C1 I1 120.69(19) . . ?
C3 C1 I1 117.92(18) 2 . ?
O1 C2 C1 123.7(2) . . ?
O1 C2 C3 115.8(2) . . ?
C1 C2 C3 120.4(2) . . ?
O2 C3 C1 124.4(3) . 2 ?
O2 C3 C2 117.4(2) . . ?
C1 C3 C2 118.2(2) 2 . ?
C6 C4 C5 121.5(2) 2_767 . ?
C6 C4 I2 120.15(19) 2_767 . ?
C5 C4 I2 118.35(17) . . ?
O3 C5 C4 124.5(2) . . ?
O3 C5 C6 117.4(2) . . ?
C4 C5 C6 118.1(2) . . ?
O4 C6 C4 122.6(2) . 2_767 ?
O4 C6 C5 117.0(2) . . ?
C4 C6 C5 120.4(2) 2_767 . ?
N1 C7 C8 122.5(3) . . ?
N1 C7 H1 118.7 . . ?
C8 C7 H1 118.7 . . ?
C7 C8 C9 118.5(3) . . ?
C7 C8 H2 120.8 . . ?
C9 C8 H2 120.8 . . ?
C10 C9 C8 119.2(3) . . ?
C10 C9 H3 120.4 . . ?
C8 C9 H3 120.4 . . ?
C9 C10 C11 119.5(3) . . ?
C9 C10 H4 120.3 . . ?
C11 C10 H4 120.3 . . ?
N1 C11 C10 120.7(2) . . ?
N1 C11 C16 117.3(2) . . ?
C10 C11 C16 122.0(2) . . ?
N2 C12 C13 122.8(3) . . ?
N2 C12 H5 118.6 . . ?
C13 C12 H5 118.6 . . ?
C12 C13 C14 118.5(3) . . ?
C12 C13 H6 120.8 . . ?
C14 C13 H6 120.8 . . ?
C13 C14 C15 119.1(3) . . ?
C13 C14 H7 120.5 . . ?
C15 C14 H7 120.5 . . ?
C14 C15 C16 119.6(3) . . ?
C14 C15 H8 120.2 . . ?
C16 C15 H8 120.2 . . ?
N2 C16 C15 120.8(2) . . ?
N2 C16 C11 116.4(2) . . ?
C15 C16 C11 122.8(2) . . ?

loop_
_geom_torsion_atom_site_label_1
_geom_torsion_atom_site_label_2
_geom_torsion_atom_site_label_3
_geom_torsion_atom_site_label_4
_geom_torsion
_geom_torsion_site_symmetry_1
_geom_torsion_site_symmetry_2
_geom_torsion_site_symmetry_3
_geom_torsion_site_symmetry_4
_geom_torsion_publ_flag
C3 C1 C2 O1 179.3(2) 2 . . . ?
I1 C1 C2 O1 1.3(4) . . . . ?
C3 C1 C2 C3 0.7(4) 2 . . . ?
I1 C1 C2 C3 -177.33(17) . . . . ?
O1 C2 C3 O2 1.2(4) . . . . ?
C1 C2 C3 O2 179.9(3) . . . . ?
O1 C2 C3 C1 -179.4(2) . . . 2 ?
C1 C2 C3 C1 -0.7(4) . . . 2 ?
C6 C4 C5 O3 179.4(2) 2_767 . . . ?
I2 C4 C5 O3 -1.2(3) . . . . ?
C6 C4 C5 C6 -1.2(4) 2_767 . . . ?
I2 C4 C5 C6 178.16(16) . . . . ?
O3 C5 C6 O4 0.0(3) . . . . ?
C4 C5 C6 O4 -179.5(2) . . . . ?
O3 C5 C6 C4 -179.4(2) . . . 2_767 ?
C4 C5 C6 C4 1.2(4) . . . 2_767 ?
C11 N1 C7 C8 -3.1(4) . . . . ?
N1 C7 C8 C9 3.2(4) . . . . ?
C7 C8 C9 C10 -1.0(4) . . . . ?
C8 C9 C10 C11 -1.3(4) . . . . ?
C7 N1 C11 C10 0.7(4) . . . . ?
C7 N1 C11 C16 -178.6(2) . . . . ?
C9 C10 C11 N1 1.4(4) . . . . ?
C9 C10 C11 C16 -179.3(3) . . . . ?
C16 N2 C12 C13 -0.3(4) . . . . ?
N2 C12 C13 C14 -1.5(4) . . . . ?
C12 C13 C14 C15 2.5(4) . . . . ?
C13 C14 C15 C16 -1.8(4) . . . . ?
C12 N2 C16 C15 1.0(4) . . . . ?
C12 N2 C16 C11 -178.8(2) . . . . ?
C14 C15 C16 N2 0.0(4) . . . . ?
C14 C15 C16 C11 179.9(3) . . . . ?
N1 C11 C16 N2 -164.45(18) . . . . ?
C10 C11 C16 N2 16.3(4) . . . . ?
N1 C11 C16 C15 15.7(4) . . . . ?
C10 C11 C16 C15 -163.6(2) . . . . ?

loop_
_geom_hbond_atom_site_label_D
_geom_hbond_atom_site_label_H
_geom_hbond_atom_site_label_A
_geom_hbond_site_symmetry_D
_geom_hbond_site_symmetry_H
_geom_hbond_site_symmetry_A
_geom_hbond_distance_DA
_geom_hbond_distance_DH
_geom_hbond_distance_HA
_geom_hbond_angle_DHA
_geom_hbond_publ_flag
O1 H9 O2 . . . 2.653(3) 1.21(3) 1.89(4) 116(2) no
O1 H9 N1 . . . 2.661(2) 1.21(3) 1.72(3) 130(3) no
O4 H10 O3 . . . 2.670(3) 1.25(4) 1.93(3) 112.1(17) no
O4 H10 N2 . . . 2.659(3) 1.25(4) 1.64(3) 133(2) no

#==============================================================================
# Additional structures and associated data_? identifiers
# should be added at this point if there is more than one 
# structure analysis in the CIF.

_shelx_res_file                  
;
TITL bp22dia1
    shelxl.res
    created by SHELXL-2018/3 at 09:33:54 on 12-Nov-2019
CELL  0.71075 8.52230 9.66500 11.25500 102.80700 100.65900 107.87600
ZERR  2 0.00190 0.00200 0.00300 0.00300 0.00200 0.00300
LATT 1
SFAC C H I N O
UNIT 32 20 4 4 8
L.S. 10
FMAP 2
PLAN 8
WPDB -2
HTAB
BOND $H
CONF
LIST 4
TEMP 22.0
ACTA
SIZE 0.390 0.350 0.160
WGHT    0.031900
EXTI    0.017104
FVAR       0.46966
I1    3   -0.261913   -0.283656    0.103014    11.00000    0.04572    0.03750 =
         0.05721    0.01689    0.02137    0.01411
I2    3    1.284782    0.793879    0.921969    11.00000    0.04838    0.04281 =
         0.05429    0.02139    0.02453    0.01553
O1    5    0.065998    0.022796    0.251876    11.00000    0.04718    0.04619 =
         0.02995    0.00829    0.00421    0.00713
O2    5    0.255398    0.235395    0.169748    11.00000    0.05115    0.04679 =
         0.03771    0.00503   -0.00302   -0.00882
O3    5    0.950121    0.499356    0.758768    11.00000    0.05433    0.05917 =
         0.02569    0.01618    0.00587    0.01084
O4    5    0.736496    0.272041    0.814919    11.00000    0.04693    0.04551 =
         0.03063    0.00668    0.00273    0.00211
N1    4    0.285769    0.257382    0.445193    11.00000    0.03375    0.04152 =
         0.02795    0.00601    0.00505    0.00678
N2    4    0.684200    0.217075    0.565857    11.00000    0.03714    0.04319 =
         0.03036    0.00342    0.00380    0.01017
C1    1   -0.102669   -0.116097    0.044815    11.00000    0.03357    0.02840 =
         0.03598    0.00872    0.00837    0.01177
C2    1    0.028368    0.004269    0.130620    11.00000    0.03318    0.03247 =
         0.03617    0.00807    0.00712    0.01415
C3    1    0.139587    0.129975    0.088036    11.00000    0.03310    0.03327 =
         0.03404    0.00400    0.00302    0.01154
C4    1    1.116591    0.622163    0.970232    11.00000    0.03382    0.03411 =
         0.03071    0.01165    0.01104    0.01357
C5    1    0.978624    0.504932    0.871302    11.00000    0.03708    0.03867 =
         0.02589    0.01027    0.00939    0.01857
C6    1    0.859968    0.377773    0.906476    11.00000    0.03600    0.03427 =
         0.02954    0.00795    0.00900    0.01545
C7    1    0.187528    0.337263    0.477855    11.00000    0.03514    0.05435 =
         0.04604    0.00990    0.00853    0.01173
AFIX  43
H1    2    0.080846    0.313520    0.422667    11.00000   -1.20000
AFIX   0
C8    1    0.238628    0.451652    0.588816    11.00000    0.04510    0.04643 =
         0.05231    0.01168    0.01959    0.01867
AFIX  43
H2    2    0.166037    0.501573    0.611012    11.00000   -1.20000
AFIX   0
C9    1    0.401274    0.491695    0.667673    11.00000    0.05109    0.03582 =
         0.03515    0.00206    0.01082    0.00871
AFIX  43
H3    2    0.440323    0.570245    0.743275    11.00000   -1.20000
AFIX   0
C10   1    0.504950    0.413232    0.632456    11.00000    0.04098    0.03434 =
         0.02822    0.00366    0.00397    0.00961
AFIX  43
H4    2    0.615206    0.439987    0.683473    11.00000   -1.20000
AFIX   0
C11   1    0.443036    0.294559    0.520597    11.00000    0.03590    0.03217 =
         0.02369    0.00879    0.00772    0.00770
C12   1    0.785474    0.140527    0.532693    11.00000    0.04319    0.05687 =
         0.04607    0.01238    0.01034    0.01925
AFIX  43
H5    2    0.880789    0.150166    0.594219    11.00000   -1.20000
AFIX   0
C13   1    0.754097    0.049595    0.412801    11.00000    0.04790    0.04476 =
         0.05349    0.01584    0.02397    0.01928
AFIX  43
H6    2    0.827851    0.000150    0.392481    11.00000   -1.20000
AFIX   0
C14   1    0.610725    0.032708    0.322573    11.00000    0.05038    0.04543 =
         0.03527    0.00493    0.01594    0.01248
AFIX  43
H7    2    0.583557   -0.031576    0.240867    11.00000   -1.20000
AFIX   0
C15   1    0.507550    0.112757    0.355165    11.00000    0.04622    0.05015 =
         0.02610    0.00407    0.00539    0.01702
AFIX  43
H8    2    0.412004    0.104847    0.294774    11.00000   -1.20000
AFIX   0
C16   1    0.547503    0.204686    0.478257    11.00000    0.03358    0.02974 =
         0.02656    0.00869    0.00882    0.00537
H9    2    0.180954    0.145397    0.291998    11.00000    0.08005
H10   2    0.762222    0.307437    0.717957    11.00000    0.07143
HKLF 4


REM  bp22dia1
REM wR2 = 0.0660, GooF = S = 1.098, Restrained GooF = 1.098 for all data
REM R1 = 0.0266 for 3387 Fo > 4sig(Fo) and 0.0292 for all 3762 data
REM 226 parameters refined using 0 restraints

END

WGHT      0.0319      0.0000

REM Instructions for potential hydrogen bonds
HTAB C15 O2
HTAB O1 O2
HTAB O1 N1
HTAB O4 O3
HTAB O4 N2

REM Highest difference peak  0.875,  deepest hole -0.928,  1-sigma level  0.087
Q1    1   1.2383  0.7802  0.8625  11.00000  0.05    0.88
Q2    1  -0.3039 -0.3206  0.0380  11.00000  0.05    0.76
Q3    1   1.3224  0.8423  0.9420  11.00000  0.05    0.51
Q4    1   1.3106  0.7390  0.9404  11.00000  0.05    0.51
Q5    1   1.1248  0.6175  1.0276  11.00000  0.05    0.38
Q6    1  -0.1669 -0.1690  0.1985  11.00000  0.05    0.38
Q7    1   0.8036  0.3615  0.6996  11.00000  0.05    0.38
Q8    1   0.0761  0.0555  0.1066  11.00000  0.05    0.37
;

_shelx_res_checksum              67762

#==============================================================================
# start Validation Reply Form
_vrf_PLAT355_D22bpy-Dia          
;
PROBLEM: Long   O-H (X0.82,N0.98A)  O1       - H9       .       1.20 Ang.  
RESPONSE: Essential observation of proton migration in the H-bonds.
;
_vrf_PLAT110_D22bpy-Dia          
;
PROBLEM: ADDSYM Detects Potential Lattice Translation ...          ? Check 
RESPONSE: Essential observation near below the phase transition point.
;
_vrf_PLAT112_D22bpy-Dia          
;
PROBLEM: ADDSYM Detects New (Pseudo) Symm. Elem       b/2        100 %Fit  
RESPONSE: Essential observation near below the phase transition point.
;
_vrf_PLAT113_D22bpy-Dia          
;
PROBLEM: ADDSYM Suggests Possible Pseudo/New  Space Group        P-1 Check 
RESPONSE: Essential observation near below the phase transition point.
;
_vrf_PLAT934_D22bpy-Dia          
;
PROBLEM: Number of (Iobs-Icalc)/Sigma(W) > 10 Outliers ..          2 Check 
RESPONSE: ...
;
# end Validation Reply Form
#     End of CIF
#==============================================================================
####################################################################### 
# 
# This file contains crystal structure data downloaded from the 
# Cambridge Structural Database (CSD) hosted by the Cambridge 
# Crystallographic Data Centre (CCDC).
# 
# Full information about CCDC data access policies and citation 
# guidelines are available at http://www.ccdc.cam.ac.uk/access/V1 
# 
# Audit and citation data items may have been added by the CCDC. 
# Please retain this information to preserve the provenance of 
# this file and to allow appropriate attribution of the data. 
# 
#######################################################################

data_H55dmbp-Hba_173K
_database_code_depnum_ccdc_archive 'CCDC 1944402'
loop_
_audit_author_name
_audit_author_address
'Sachio Horiuchi'
;National Institute of Advanced Science and Technology 
Japan
;
_audit_update_record             
;
2019-10-24 deposited with the CCDC.	2019-11-22 downloaded from the CCDC.
;

#==============================================================================
# CHEMICAL DATA

_chemical_formula_sum            'C18 H14 Br2 N2 O4'
_chemical_formula_moiety         'C18 H14 Br2 N2 O4'
_chemical_formula_weight         482.13
_chemical_melting_point          ?
_chemical_absolute_configuration 'CHOOSE rm ad rmad syn or unk'

#==============================================================================
# CRYSTAL DATA
_space_group_crystal_system      triclinic
_space_group_name_H-M_alt        'P 1'
_space_group_name_Hall           'P 1'
_space_group_IT_number           1
loop_
_symmetry_equiv_pos_site_id
_symmetry_equiv_pos_as_xyz
1 +X,+Y,+Z
#------------------------------------------------------------------------------
_cell_length_a                   8.8044(16)
_cell_length_b                   9.7839(17)
_cell_length_c                   11.882(2)
_cell_angle_alpha                97.226(2)
_cell_angle_beta                 104.520(2)
_cell_angle_gamma                115.868(3)
_cell_volume                     858.4(3)
_cell_formula_units_Z            2
_cell_measurement_reflns_used    2796
_cell_measurement_theta_min      3.36
_cell_measurement_theta_max      27.49
_cell_measurement_temperature    173
#------------------------------------------------------------------------------
_exptl_crystal_description       platelet
_exptl_crystal_colour            red
_exptl_crystal_size_max          0.270
_exptl_crystal_size_mid          0.210
_exptl_crystal_size_min          0.060
_exptl_crystal_density_diffrn    1.865
_exptl_crystal_density_meas      ?
_exptl_crystal_density_method    'not measured'
_exptl_crystal_F_000             476.00
_exptl_absorpt_coefficient_mu    4.763
_exptl_absorpt_correction_type   numerical
_exptl_absorpt_process_details   'NUMABS (Rigaku, 1999)'
_exptl_absorpt_correction_T_min  1.000
_exptl_absorpt_correction_T_max  1.000

#==============================================================================
# EXPERIMENTAL DATA

_diffrn_ambient_temperature      173
_diffrn_radiation_type           'Mo K\a'
_diffrn_radiation_wavelength     0.71075
_diffrn_measurement_device_type  'Rigaku XtaLAB P100'
_diffrn_measurement_method       \w
_diffrn_detector_area_resol_mean 5.811
_diffrn_reflns_number            14035
_diffrn_reflns_av_unetI/netI     0.0409
_diffrn_reflns_av_R_equivalents  0.0243
_diffrn_reflns_theta_max         27.551
_diffrn_reflns_theta_min         3.030
_diffrn_reflns_theta_full        25.242
_diffrn_measured_fraction_theta_max 0.993
_diffrn_measured_fraction_theta_full 0.994
_diffrn_reflns_Laue_measured_fraction_max 0.993
_diffrn_reflns_Laue_measured_fraction_full 0.994
_diffrn_reflns_point_group_measured_fraction_max 0.939
_diffrn_reflns_point_group_measured_fraction_full 0.951
_diffrn_reflns_limit_h_min       -11
_diffrn_reflns_limit_h_max       11
_diffrn_reflns_limit_k_min       -12
_diffrn_reflns_limit_k_max       12
_diffrn_reflns_limit_l_min       -15
_diffrn_reflns_limit_l_max       15
_diffrn_standards_number         0
_diffrn_standards_interval_count .
_diffrn_standards_decay_%        ?
_reflns_number_total             7435
_reflns_number_gt                6485
_reflns_threshold_expression     F^2^>2.0\s(F^2^)
_reflns_Friedel_coverage         0.890
_reflns_Friedel_fraction_max     0.884
_reflns_Friedel_fraction_full    0.907

#==============================================================================
# REFINEMENT DATA

_refine_special_details          
;
    Refinement was performed using all reflections. The weighted 
    R-factor (wR) and goodness of fit (S) are based on F^2^.
    R-factor (gt) are based on F. The threshold expression of
    F^2^ > 2.0 sigma(F^2^) is used only for calculating R-factor (gt).
;
_refine_ls_structure_factor_coef Fsqd
_refine_ls_R_factor_all          0.0343
_refine_ls_R_factor_gt           0.0285
_refine_ls_wR_factor_ref         0.0597
_refine_ls_wR_factor_gt          0.0562
_refine_ls_number_restraints     3
_refine_ls_hydrogen_treatment    mixed
_refine_ls_number_reflns         7435
_refine_ls_number_parameters     490
_refine_ls_goodness_of_fit_ref   1.039
_refine_ls_weighting_scheme      calc
_refine_ls_weighting_details     
'w = 1/[\s^2^(Fo^2^)+(0.0241P)^2^] where P=(Fo^2^+2Fc^2^)/3'
_atom_sites_solution_hydrogens   geom
_atom_sites_solution_primary     direct
_atom_sites_solution_secondary   difmap
_refine_ls_shift/su_max          0.000
_refine_diff_density_max         0.55
_refine_diff_density_min         -0.63
_refine_ls_extinction_method     SHELXL
_refine_ls_extinction_coef       0.0102(6)
_refine_ls_abs_structure_details 
;
 Flack x determined using 2688 quotients [(I+)-(I-)]/[(I+)+(I-)]
 (Parsons, Flack and Wagner, Acta Cryst. B69 (2013) 249-259).
;
_refine_ls_abs_structure_Flack   0.454(16)

loop_
_atom_type_symbol
_atom_type_description
_atom_type_scat_dispersion_real
_atom_type_scat_dispersion_imag
_atom_type_scat_source
C C 0.0033 0.0016
;
International Tables for Crystallography
(Vol. C, Tables 4.2.6.8 and 6.1.1.4)
;
H H 0.0000 0.0000
;
International Tables for Crystallography
(Vol. C, Table 6.1.1.4)
;
Br Br -0.2901 2.4595
;
International Tables for Crystallography
(Vol. C, Tables 4.2.6.8 and 6.1.1.4)
;
N N 0.0061 0.0033
;
International Tables for Crystallography
(Vol. C, Tables 4.2.6.8 and 6.1.1.4)
;
O O 0.0106 0.0060
;
International Tables for Crystallography
(Vol. C, Tables 4.2.6.8 and 6.1.1.4)
;

#==============================================================================
# ATOMIC COORDINATES AND THERMAL PARAMETERS

loop_
_atom_site_label
_atom_site_type_symbol
_atom_site_fract_x
_atom_site_fract_y
_atom_site_fract_z
_atom_site_U_iso_or_equiv
_atom_site_adp_type
_atom_site_occupancy
_atom_site_site_symmetry_order
_atom_site_calc_flag
_atom_site_refinement_flags_posn
_atom_site_refinement_flags_adp
_atom_site_refinement_flags_occupancy
_atom_site_disorder_assembly
_atom_site_disorder_group
Br1 Br -0.16273(7) -0.28902(6) 0.65922(6) 0.0245(3) Uani 1 1 d . . . . .
Br2 Br 0.34541(7) 0.36001(6) 0.52423(5) 0.0242(4) Uani 1 1 d . . . . .
Br3 Br -0.18334(7) 0.20648(6) 0.64392(5) 0.0232(3) Uani 1 1 d . . . . .
Br4 Br 0.37155(7) 0.86611(6) 0.54194(6) 0.0237(3) Uani 1 1 d . . . . .
O1 O 0.2180(8) -0.0127(7) 0.8087(5) 0.0233(14) Uani 1 1 d . . . . .
O2 O 0.4078(8) 0.2473(7) 0.7532(6) 0.0252(15) Uani 1 1 d . . . . .
O3 O -0.0355(7) 0.0774(7) 0.3681(5) 0.0212(13) Uani 1 1 d . . . . .
O4 O -0.2317(8) -0.1801(7) 0.4331(6) 0.0264(16) Uani 1 1 d . . . . .
O5 O 0.1950(8) 0.4807(7) 0.8048(5) 0.0241(14) Uani 1 1 d . . . . .
O6 O 0.4229(8) 0.7396(7) 0.7612(6) 0.0210(14) Uani 1 1 d . . . . .
O7 O -0.0108(8) 0.5978(7) 0.3808(5) 0.0265(14) Uani 1 1 d . . . . .
O8 O -0.2322(8) 0.3324(7) 0.4221(6) 0.0223(15) Uani 1 1 d . . . . .
N1 N 0.5666(9) 0.1555(8) 0.9603(6) 0.0186(15) Uani 1 1 d . . . . .
N2 N 0.5958(9) 0.3834(8) 1.2356(6) 0.0177(15) Uani 1 1 d . . . . .
N3 N 0.5929(9) 0.6915(8) 0.9528(6) 0.0169(15) Uani 1 1 d . . . . .
N4 N 0.6281(9) 0.9230(8) 1.2297(6) 0.0175(16) Uani 1 1 d . . . . .
C1 C -0.0151(11) -0.1031(9) 0.6230(8) 0.0147(18) Uani 1 1 d . . . . .
C2 C 0.1490(12) 0.0027(10) 0.7039(8) 0.0198(18) Uani 1 1 d . . . . .
C3 C 0.2655(11) 0.1536(9) 0.6745(8) 0.0180(18) Uani 1 1 d . . . . .
C4 C 0.1974(11) 0.1721(10) 0.5552(8) 0.0182(19) Uani 1 1 d . . . . .
C5 C 0.0323(11) 0.0647(9) 0.4747(8) 0.0149(16) Uani 1 1 d . . . . .
C6 C -0.0839(11) -0.0826(10) 0.5085(8) 0.0180(17) Uani 1 1 d . . . . .
C7 C -0.0281(11) 0.3923(9) 0.6119(8) 0.0158(18) Uani 1 1 d . . . . .
C8 C 0.1401(11) 0.4981(10) 0.7045(8) 0.0174(17) Uani 1 1 d . . . . .
C9 C 0.2651(11) 0.6469(9) 0.6766(8) 0.0155(17) Uani 1 1 d . . . . .
C10 C 0.2137(11) 0.6796(9) 0.5701(8) 0.0150(18) Uani 1 1 d . . . . .
C11 C 0.0399(11) 0.5746(9) 0.4785(8) 0.0152(17) Uani 1 1 d . . . . .
C12 C -0.0828(10) 0.4233(9) 0.5045(8) 0.0158(17) Uani 1 1 d . . . . .
C13 C 0.6534(11) 0.0924(9) 0.9131(8) 0.0198(18) Uani 1 1 d . . . . .
H5 H 0.600676 0.033944 0.830618 0.024 Uiso 1 1 calc R U . . .
C14 C 0.8172(11) 0.1102(9) 0.9811(8) 0.0205(18) Uani 1 1 d . . . . .
C15 C 0.8901(12) 0.1941(10) 1.0992(8) 0.0229(19) Uani 1 1 d . . . . .
H6 H 1.000331 0.205524 1.148649 0.028 Uiso 1 1 calc R U . . .
C16 C 0.8037(12) 0.2637(10) 1.1482(8) 0.0212(18) Uani 1 1 d . . . . .
H7 H 0.854997 0.323518 1.230337 0.025 Uiso 1 1 calc R U . . .
C17 C 0.6429(10) 0.2441(8) 1.0754(7) 0.0162(17) Uani 1 1 d . . . . .
C18 C 0.5450(10) 0.3208(9) 1.1157(7) 0.0176(18) Uani 1 1 d . . . . .
C19 C 0.4136(12) 0.3391(10) 1.0376(8) 0.021(2) Uani 1 1 d . . . . .
H8 H 0.377800 0.298127 0.952911 0.026 Uiso 1 1 calc R U . . .
C20 C 0.3346(11) 0.4173(10) 1.0835(8) 0.024(2) Uani 1 1 d . . . . .
H9 H 0.244628 0.429851 1.029547 0.029 Uiso 1 1 calc R U . . .
C21 C 0.3846(11) 0.4779(9) 1.2072(8) 0.0207(18) Uani 1 1 d . . . . .
C22 C 0.5196(10) 0.4583(9) 1.2787(8) 0.0187(18) Uani 1 1 d . . . . .
H10 H 0.560159 0.500944 1.363628 0.022 Uiso 1 1 calc R U . . .
C23 C 0.9065(12) 0.0374(10) 0.9194(8) 0.029(2) Uani 1 1 d . . . . .
H11A H 0.959581 0.102093 0.868734 0.034 Uiso 1 1 calc R U . . .
H12B H 0.816596 -0.069417 0.869036 0.034 Uiso 1 1 calc R U . . .
H13C H 1.000786 0.032685 0.980644 0.034 Uiso 1 1 calc R U . . .
C24 C 0.3025(12) 0.5644(10) 1.2611(8) 0.026(2) Uani 1 1 d . . . . .
H14A H 0.392707 0.645545 1.335306 0.031 Uiso 1 1 calc R U . . .
H15B H 0.200489 0.489584 1.279924 0.031 Uiso 1 1 calc R U . . .
H16C H 0.260941 0.614316 1.203162 0.031 Uiso 1 1 calc R U . . .
C25 C 0.6654(11) 0.6119(10) 0.9069(8) 0.0193(18) Uani 1 1 d . . . . .
H17 H 0.621154 0.565835 0.822315 0.023 Uiso 1 1 calc R U . . .
C26 C 0.8034(10) 0.5953(9) 0.9801(7) 0.0170(17) Uani 1 1 d . . . . .
C27 C 0.8607(10) 0.6588(9) 1.1033(8) 0.0182(18) Uani 1 1 d . . . . .
H18 H 0.954128 0.648847 1.155765 0.022 Uiso 1 1 calc R U . . .
C28 C 0.7821(11) 0.7375(9) 1.1509(8) 0.0175(18) Uani 1 1 d . . . . .
H19 H 0.819538 0.779834 1.235567 0.021 Uiso 1 1 calc R U . . .
C29 C 0.6477(10) 0.7530(8) 1.0721(7) 0.0154(17) Uani 1 1 d . . . . .
C30 C 0.5527(10) 0.8305(9) 1.1165(7) 0.0169(17) Uani 1 1 d . . . . .
C31 C 0.3864(11) 0.8053(10) 1.0448(8) 0.0229(19) Uani 1 1 d . . . . .
H20 H 0.332084 0.740290 0.964214 0.028 Uiso 1 1 calc R U . . .
C32 C 0.3007(11) 0.8753(10) 1.0915(8) 0.025(2) Uani 1 1 d . . . . .
H21 H 0.190374 0.862841 1.041289 0.030 Uiso 1 1 calc R U . . .
C33 C 0.3754(11) 0.9645(9) 1.2122(8) 0.0205(17) Uani 1 1 d . . . . .
C34 C 0.5437(11) 0.9861(10) 1.2762(8) 0.0218(18) Uani 1 1 d . . . . .
H22 H 0.601142 1.049345 1.357449 0.026 Uiso 1 1 calc R U . . .
C35 C 0.8792(12) 0.5080(10) 0.9195(8) 0.026(2) Uani 1 1 d . . . . .
H23A H 0.928624 0.562440 0.862893 0.031 Uiso 1 1 calc R U . . .
H24B H 0.783643 0.400124 0.875526 0.031 Uiso 1 1 calc R U . . .
H25C H 0.974689 0.504590 0.980761 0.031 Uiso 1 1 calc R U . . .
C36 C 0.2821(12) 1.0362(10) 1.2685(9) 0.032(2) Uani 1 1 d . . . . .
H26A H 0.363503 1.106249 1.348933 0.038 Uiso 1 1 calc R U . . .
H27B H 0.174162 0.952129 1.275366 0.038 Uiso 1 1 calc R U . . .
H28C H 0.248071 1.096795 1.217659 0.038 Uiso 1 1 calc R U . . .
H1 H 0.342(6) 0.071(5) 0.848(4) 0.018(11) Uiso 1 1 d . . . . .
H2 H 0.454(6) 0.706(5) 0.821(4) 0.016(12) Uiso 1 1 d . . . . .
H3 H 0.665(6) 0.372(5) 1.284(4) 0.022(14) Uiso 1 1 d . . . . .
H4 H 0.718(7) 0.944(6) 1.267(4) 0.026(15) Uiso 1 1 d . . . . .

loop_
_atom_site_aniso_label
_atom_site_aniso_U_11
_atom_site_aniso_U_22
_atom_site_aniso_U_33
_atom_site_aniso_U_23
_atom_site_aniso_U_13
_atom_site_aniso_U_12
Br1 0.0264(8) 0.0187(5) 0.0268(9) 0.0084(6) 0.0129(6) 0.0071(5)
Br2 0.0255(8) 0.0190(5) 0.0265(10) 0.0090(6) 0.0124(7) 0.0069(6)
Br3 0.0241(7) 0.0187(5) 0.0236(8) 0.0079(5) 0.0093(6) 0.0065(5)
Br4 0.0238(8) 0.0183(5) 0.0232(9) 0.0074(6) 0.0084(6) 0.0048(6)
O1 0.021(3) 0.021(3) 0.018(3) 0.005(2) 0.002(2) 0.005(2)
O2 0.021(3) 0.016(3) 0.020(3) -0.001(3) 0.000(2) 0.000(2)
O3 0.019(3) 0.028(3) 0.014(3) 0.010(2) 0.002(2) 0.010(3)
O4 0.021(3) 0.026(3) 0.020(3) 0.007(3) 0.000(2) 0.004(3)
O5 0.023(3) 0.026(3) 0.017(3) 0.009(2) 0.003(2) 0.007(3)
O6 0.019(3) 0.015(3) 0.017(3) 0.005(3) -0.003(2) 0.003(3)
O7 0.027(3) 0.030(3) 0.015(3) 0.009(3) 0.001(2) 0.011(3)
O8 0.018(3) 0.022(3) 0.017(3) 0.004(3) 0.001(2) 0.005(3)
N1 0.016(3) 0.020(4) 0.019(4) 0.004(3) 0.003(2) 0.009(3)
N2 0.017(3) 0.022(4) 0.011(3) 0.004(3) 0.002(3) 0.008(3)
N3 0.013(3) 0.017(4) 0.019(4) 0.003(3) 0.004(2) 0.006(3)
N4 0.018(3) 0.017(4) 0.010(3) 0.001(3) 0.002(3) 0.005(3)
C1 0.017(4) 0.004(4) 0.018(4) 0.001(3) 0.008(3) 0.001(3)
C2 0.029(4) 0.020(4) 0.020(4) 0.009(3) 0.014(3) 0.015(4)
C3 0.021(4) 0.013(4) 0.021(4) 0.002(3) 0.011(3) 0.008(3)
C4 0.021(4) 0.023(5) 0.015(4) 0.007(3) 0.005(3) 0.014(4)
C5 0.012(3) 0.012(4) 0.018(4) 0.000(3) 0.004(3) 0.005(3)
C6 0.015(4) 0.019(4) 0.020(4) 0.003(3) 0.005(3) 0.009(3)
C7 0.015(4) 0.009(4) 0.017(4) 0.001(3) 0.003(3) 0.002(3)
C8 0.021(4) 0.023(4) 0.017(4) 0.008(3) 0.010(3) 0.016(4)
C9 0.018(4) 0.012(4) 0.015(4) 0.001(3) 0.005(3) 0.006(3)
C10 0.018(4) 0.014(4) 0.014(4) 0.006(3) 0.008(3) 0.008(4)
C11 0.020(4) 0.008(4) 0.013(4) -0.002(3) 0.003(3) 0.006(3)
C12 0.013(4) 0.013(4) 0.017(4) -0.001(3) 0.003(3) 0.007(3)
C13 0.022(4) 0.015(4) 0.018(4) 0.001(3) 0.006(3) 0.006(3)
C14 0.020(4) 0.017(4) 0.032(5) 0.008(3) 0.013(3) 0.013(3)
C15 0.028(4) 0.028(5) 0.017(4) 0.006(3) 0.008(3) 0.017(4)
C16 0.023(4) 0.020(4) 0.018(4) 0.003(3) 0.005(3) 0.010(3)
C17 0.024(4) 0.011(4) 0.010(4) -0.001(3) 0.009(3) 0.004(3)
C18 0.015(4) 0.019(4) 0.022(5) 0.008(3) 0.009(3) 0.009(3)
C19 0.029(4) 0.019(4) 0.014(4) 0.004(3) 0.006(3) 0.012(4)
C20 0.022(4) 0.027(5) 0.030(5) 0.014(4) 0.009(4) 0.015(4)
C21 0.021(4) 0.015(4) 0.020(4) 0.003(3) 0.009(3) 0.003(3)
C22 0.017(4) 0.012(4) 0.021(5) 0.003(3) 0.010(3) 0.001(3)
C23 0.034(5) 0.024(5) 0.031(6) 0.002(4) 0.015(4) 0.015(4)
C24 0.027(5) 0.030(5) 0.028(5) 0.006(4) 0.013(4) 0.019(4)
C25 0.025(4) 0.022(4) 0.015(4) 0.006(3) 0.007(3) 0.013(3)
C26 0.015(4) 0.016(4) 0.024(5) 0.007(3) 0.010(3) 0.009(3)
C27 0.016(4) 0.017(4) 0.016(4) 0.002(3) 0.002(3) 0.005(3)
C28 0.015(3) 0.018(4) 0.014(4) 0.003(3) 0.003(3) 0.005(3)
C29 0.020(4) 0.008(4) 0.011(4) 0.000(3) 0.006(3) 0.002(3)
C30 0.013(3) 0.018(4) 0.022(4) 0.010(3) 0.008(3) 0.008(3)
C31 0.019(4) 0.028(5) 0.017(4) 0.000(3) 0.006(3) 0.009(3)
C32 0.013(3) 0.025(4) 0.037(5) 0.010(4) 0.009(3) 0.006(3)
C33 0.025(4) 0.014(4) 0.018(4) 0.003(3) 0.011(3) 0.004(3)
C34 0.030(4) 0.020(4) 0.021(4) 0.010(3) 0.013(3) 0.014(3)
C35 0.031(5) 0.021(5) 0.029(5) 0.007(4) 0.012(4) 0.014(4)
C36 0.028(5) 0.035(6) 0.041(6) 0.008(5) 0.019(5) 0.019(4)

#==============================================================================
_computing_data_collection       'CrystalClear-SM Expert 2.1 b29 (Rigaku, 2013)'
_computing_cell_refinement       'CrystalClear-SM Expert 2.1 b29'
_computing_data_reduction        'CrystalClear-SM Expert 2.1 b29'
_computing_structure_solution    'SIR92 (Altomare, et al., 1994)'
_computing_structure_refinement  'SHELXL Version 2018/3 (Sheldrick, 2008)'
_computing_publication_material  'CrystalStructure 4.3 (Rigaku, 2018)'
_computing_molecular_graphics    'CrystalStructure 4.3'

#==============================================================================
# MOLECULAR GEOMETRY

_geom_special_details            
;
 All esds (except the esd in the dihedral angle between two l.s. planes)
 are estimated using the full covariance matrix.  The cell esds are taken
 into account individually in the estimation of esds in distances, angles
 and torsion angles; correlations between esds in cell parameters are only
 used when they are defined by crystal symmetry.  An approximate (isotropic)
 treatment of cell esds is used for estimating esds involving l.s. planes.
;

loop_
_geom_bond_atom_site_label_1
_geom_bond_atom_site_label_2
_geom_bond_distance
_geom_bond_site_symmetry_2
_geom_bond_publ_flag
Br1 C1 1.897(8) . ?
Br2 C4 1.880(9) . ?
Br3 C7 1.893(8) . ?
Br4 C10 1.883(8) . ?
O1 C2 1.299(11) . ?
O1 H1 0.97(5) . ?
O2 C3 1.216(10) . ?
O3 C5 1.304(11) . ?
O4 C6 1.234(10) . ?
O5 C8 1.232(10) . ?
O6 C9 1.317(10) . ?
O6 H2 0.85(5) . ?
O7 C11 1.221(11) . ?
O8 C12 1.263(10) . ?
N1 C17 1.344(9) . ?
N1 C13 1.348(10) . ?
N2 C22 1.326(10) . ?
N2 C18 1.352(10) . ?
N2 H3 0.78(5) . ?
N3 C29 1.339(10) . ?
N3 C25 1.346(10) . ?
N4 C34 1.325(10) . ?
N4 C30 1.338(10) . ?
N4 H4 0.73(5) . ?
C1 C2 1.354(12) . ?
C1 C6 1.421(12) . ?
C2 C3 1.531(13) . ?
C3 C4 1.461(12) . ?
C4 C5 1.360(11) . ?
C5 C6 1.533(13) . ?
C7 C12 1.367(12) . ?
C7 C8 1.426(12) . ?
C8 C9 1.532(12) . ?
C9 C10 1.361(12) . ?
C10 C11 1.447(11) . ?
C11 C12 1.531(12) . ?
C13 C14 1.387(11) . ?
C13 H5 0.9500 . ?
C14 C15 1.362(11) . ?
C14 C23 1.520(11) . ?
C15 C16 1.398(11) . ?
C15 H6 0.9500 . ?
C16 C17 1.377(12) . ?
C16 H7 0.9500 . ?
C17 C18 1.489(8) . ?
C18 C19 1.383(12) . ?
C19 C20 1.385(12) . ?
C19 H8 0.9500 . ?
C20 C21 1.391(12) . ?
C20 H9 0.9500 . ?
C21 C22 1.380(12) . ?
C21 C24 1.510(11) . ?
C22 H10 0.9500 . ?
C23 H11A 0.9800 . ?
C23 H12B 0.9800 . ?
C23 H13C 0.9800 . ?
C24 H14A 0.9800 . ?
C24 H15B 0.9800 . ?
C24 H16C 0.9800 . ?
C25 C26 1.392(11) . ?
C25 H17 0.9500 . ?
C26 C27 1.382(11) . ?
C26 C35 1.509(11) . ?
C27 C28 1.395(11) . ?
C27 H18 0.9500 . ?
C28 C29 1.391(12) . ?
C28 H19 0.9500 . ?
C29 C30 1.493(8) . ?
C30 C31 1.392(12) . ?
C31 C32 1.382(12) . ?
C31 H20 0.9500 . ?
C32 C33 1.401(12) . ?
C32 H21 0.9500 . ?
C33 C34 1.393(12) . ?
C33 C36 1.508(12) . ?
C34 H22 0.9500 . ?
C35 H23A 0.9800 . ?
C35 H24B 0.9800 . ?
C35 H25C 0.9800 . ?
C36 H26A 0.9800 . ?
C36 H27B 0.9800 . ?
C36 H28C 0.9800 . ?

loop_
_geom_angle_atom_site_label_1
_geom_angle_atom_site_label_2
_geom_angle_atom_site_label_3
_geom_angle
_geom_angle_site_symmetry_1
_geom_angle_site_symmetry_3
_geom_angle_publ_flag
C2 O1 H1 111(3) . . ?
C9 O6 H2 118(3) . . ?
C17 N1 C13 119.7(7) . . ?
C22 N2 C18 121.1(7) . . ?
C22 N2 H3 116(3) . . ?
C18 N2 H3 122(3) . . ?
C29 N3 C25 120.5(7) . . ?
C34 N4 C30 121.1(7) . . ?
C34 N4 H4 117(4) . . ?
C30 N4 H4 122(4) . . ?
C2 C1 C6 122.6(8) . . ?
C2 C1 Br1 120.2(7) . . ?
C6 C1 Br1 117.2(6) . . ?
O1 C2 C1 124.6(9) . . ?
O1 C2 C3 115.7(8) . . ?
C1 C2 C3 119.7(9) . . ?
O2 C3 C4 125.9(8) . . ?
O2 C3 C2 116.5(9) . . ?
C4 C3 C2 117.6(8) . . ?
C5 C4 C3 122.0(8) . . ?
C5 C4 Br2 122.1(7) . . ?
C3 C4 Br2 115.8(6) . . ?
O3 C5 C4 124.2(8) . . ?
O3 C5 C6 116.6(7) . . ?
C4 C5 C6 119.1(9) . . ?
O4 C6 C1 123.1(8) . . ?
O4 C6 C5 118.1(9) . . ?
C1 C6 C5 118.9(7) . . ?
C12 C7 C8 122.6(8) . . ?
C12 C7 Br3 119.6(6) . . ?
C8 C7 Br3 117.7(7) . . ?
O5 C8 C7 126.1(8) . . ?
O5 C8 C9 116.8(7) . . ?
C7 C8 C9 117.1(8) . . ?
O6 C9 C10 122.7(8) . . ?
O6 C9 C8 116.2(8) . . ?
C10 C9 C8 121.1(8) . . ?
C9 C10 C11 121.4(8) . . ?
C9 C10 Br4 119.2(6) . . ?
C11 C10 Br4 119.4(7) . . ?
O7 C11 C10 123.6(8) . . ?
O7 C11 C12 118.8(7) . . ?
C10 C11 C12 117.6(8) . . ?
O8 C12 C7 123.7(8) . . ?
O8 C12 C11 116.2(8) . . ?
C7 C12 C11 120.1(7) . . ?
N1 C13 C14 122.1(8) . . ?
N1 C13 H5 118.9 . . ?
C14 C13 H5 119.0 . . ?
C15 C14 C13 118.0(7) . . ?
C15 C14 C23 123.7(8) . . ?
C13 C14 C23 118.3(8) . . ?
C14 C15 C16 120.4(8) . . ?
C14 C15 H6 119.8 . . ?
C16 C15 H6 119.8 . . ?
C17 C16 C15 118.8(8) . . ?
C17 C16 H7 120.6 . . ?
C15 C16 H7 120.6 . . ?
N1 C17 C16 120.9(7) . . ?
N1 C17 C18 115.6(6) . . ?
C16 C17 C18 123.4(6) . . ?
N2 C18 C19 118.7(7) . . ?
N2 C18 C17 117.3(6) . . ?
C19 C18 C17 123.9(7) . . ?
C18 C19 C20 119.7(8) . . ?
C18 C19 H8 120.1 . . ?
C20 C19 H8 120.1 . . ?
C19 C20 C21 121.1(9) . . ?
C19 C20 H9 119.5 . . ?
C21 C20 H9 119.4 . . ?
C22 C21 C20 115.6(8) . . ?
C22 C21 C24 121.5(8) . . ?
C20 C21 C24 122.9(8) . . ?
N2 C22 C21 123.7(8) . . ?
N2 C22 H10 118.2 . . ?
C21 C22 H10 118.1 . . ?
C14 C23 H11A 109.5 . . ?
C14 C23 H12B 109.4 . . ?
H11A C23 H12B 109.5 . . ?
C14 C23 H13C 109.5 . . ?
H11A C23 H13C 109.5 . . ?
H12B C23 H13C 109.5 . . ?
C21 C24 H14A 109.4 . . ?
C21 C24 H15B 109.5 . . ?
H14A C24 H15B 109.5 . . ?
C21 C24 H16C 109.5 . . ?
H14A C24 H16C 109.5 . . ?
H15B C24 H16C 109.5 . . ?
N3 C25 C26 121.8(8) . . ?
N3 C25 H17 119.1 . . ?
C26 C25 H17 119.1 . . ?
C27 C26 C25 117.8(7) . . ?
C27 C26 C35 124.5(8) . . ?
C25 C26 C35 117.7(8) . . ?
C26 C27 C28 120.3(8) . . ?
C26 C27 H18 119.9 . . ?
C28 C27 H18 119.8 . . ?
C29 C28 C27 118.8(8) . . ?
C29 C28 H19 120.6 . . ?
C27 C28 H19 120.6 . . ?
N3 C29 C28 120.7(7) . . ?
N3 C29 C30 117.4(6) . . ?
C28 C29 C30 121.8(6) . . ?
N4 C30 C31 119.5(7) . . ?
N4 C30 C29 118.7(6) . . ?
C31 C30 C29 121.8(7) . . ?
C32 C31 C30 119.7(8) . . ?
C32 C31 H20 120.1 . . ?
C30 C31 H20 120.1 . . ?
C31 C32 C33 120.5(8) . . ?
C31 C32 H21 119.8 . . ?
C33 C32 H21 119.7 . . ?
C34 C33 C32 115.6(8) . . ?
C34 C33 C36 122.1(8) . . ?
C32 C33 C36 122.3(8) . . ?
N4 C34 C33 123.5(8) . . ?
N4 C34 H22 118.3 . . ?
C33 C34 H22 118.2 . . ?
C26 C35 H23A 109.4 . . ?
C26 C35 H24B 109.5 . . ?
H23A C35 H24B 109.5 . . ?
C26 C35 H25C 109.5 . . ?
H23A C35 H25C 109.5 . . ?
H24B C35 H25C 109.5 . . ?
C33 C36 H26A 109.5 . . ?
C33 C36 H27B 109.4 . . ?
H26A C36 H27B 109.5 . . ?
C33 C36 H28C 109.5 . . ?
H26A C36 H28C 109.5 . . ?
H27B C36 H28C 109.5 . . ?

loop_
_geom_torsion_atom_site_label_1
_geom_torsion_atom_site_label_2
_geom_torsion_atom_site_label_3
_geom_torsion_atom_site_label_4
_geom_torsion
_geom_torsion_site_symmetry_1
_geom_torsion_site_symmetry_2
_geom_torsion_site_symmetry_3
_geom_torsion_site_symmetry_4
_geom_torsion_publ_flag
C6 C1 C2 O1 -179.0(9) . . . . ?
Br1 C1 C2 O1 0.3(12) . . . . ?
C6 C1 C2 C3 1.7(11) . . . . ?
Br1 C1 C2 C3 -178.9(6) . . . . ?
O1 C2 C3 O2 -2.7(12) . . . . ?
C1 C2 C3 O2 176.6(8) . . . . ?
O1 C2 C3 C4 176.9(7) . . . . ?
C1 C2 C3 C4 -3.8(11) . . . . ?
O2 C3 C4 C5 -176.7(9) . . . . ?
C2 C3 C4 C5 3.8(11) . . . . ?
O2 C3 C4 Br2 -0.7(12) . . . . ?
C2 C3 C4 Br2 179.7(6) . . . . ?
C3 C4 C5 O3 178.7(8) . . . . ?
Br2 C4 C5 O3 3.0(12) . . . . ?
C3 C4 C5 C6 -1.7(11) . . . . ?
Br2 C4 C5 C6 -177.4(6) . . . . ?
C2 C1 C6 O4 178.3(9) . . . . ?
Br1 C1 C6 O4 -1.0(12) . . . . ?
C2 C1 C6 C5 0.4(11) . . . . ?
Br1 C1 C6 C5 -179.0(6) . . . . ?
O3 C5 C6 O4 1.1(12) . . . . ?
C4 C5 C6 O4 -178.5(8) . . . . ?
O3 C5 C6 C1 179.1(7) . . . . ?
C4 C5 C6 C1 -0.5(11) . . . . ?
C12 C7 C8 O5 177.0(9) . . . . ?
Br3 C7 C8 O5 -0.3(12) . . . . ?
C12 C7 C8 C9 -3.3(11) . . . . ?
Br3 C7 C8 C9 179.3(6) . . . . ?
O5 C8 C9 O6 2.5(12) . . . . ?
C7 C8 C9 O6 -177.1(7) . . . . ?
O5 C8 C9 C10 -177.4(7) . . . . ?
C7 C8 C9 C10 2.9(11) . . . . ?
O6 C9 C10 C11 179.4(8) . . . . ?
C8 C9 C10 C11 -0.6(11) . . . . ?
O6 C9 C10 Br4 -0.9(11) . . . . ?
C8 C9 C10 Br4 179.0(6) . . . . ?
C9 C10 C11 O7 -178.7(9) . . . . ?
Br4 C10 C11 O7 1.6(11) . . . . ?
C9 C10 C11 C12 -1.2(10) . . . . ?
Br4 C10 C11 C12 179.1(6) . . . . ?
C8 C7 C12 O8 -178.9(8) . . . . ?
Br3 C7 C12 O8 -1.6(12) . . . . ?
C8 C7 C12 C11 1.5(12) . . . . ?
Br3 C7 C12 C11 178.8(6) . . . . ?
O7 C11 C12 O8 -1.1(13) . . . . ?
C10 C11 C12 O8 -178.7(7) . . . . ?
O7 C11 C12 C7 178.5(8) . . . . ?
C10 C11 C12 C7 0.9(11) . . . . ?
C17 N1 C13 C14 2.8(12) . . . . ?
N1 C13 C14 C15 0.1(12) . . . . ?
N1 C13 C14 C23 -178.9(8) . . . . ?
C13 C14 C15 C16 -1.9(13) . . . . ?
C23 C14 C15 C16 177.0(9) . . . . ?
C14 C15 C16 C17 0.8(13) . . . . ?
C13 N1 C17 C16 -3.9(12) . . . . ?
C13 N1 C17 C18 174.5(7) . . . . ?
C15 C16 C17 N1 2.2(13) . . . . ?
C15 C16 C17 C18 -176.1(7) . . . . ?
C22 N2 C18 C19 1.4(12) . . . . ?
C22 N2 C18 C17 177.8(6) . . . . ?
N1 C17 C18 N2 166.8(8) . . . . ?
C16 C17 C18 N2 -14.8(10) . . . . ?
N1 C17 C18 C19 -17.0(10) . . . . ?
C16 C17 C18 C19 161.3(10) . . . . ?
N2 C18 C19 C20 -1.4(12) . . . . ?
C17 C18 C19 C20 -177.6(7) . . . . ?
C18 C19 C20 C21 -0.1(13) . . . . ?
C19 C20 C21 C22 1.7(12) . . . . ?
C19 C20 C21 C24 179.8(8) . . . . ?
C18 N2 C22 C21 0.3(12) . . . . ?
C20 C21 C22 N2 -1.9(11) . . . . ?
C24 C21 C22 N2 -180.0(8) . . . . ?
C29 N3 C25 C26 -2.4(12) . . . . ?
N3 C25 C26 C27 2.2(11) . . . . ?
N3 C25 C26 C35 -178.2(8) . . . . ?
C25 C26 C27 C28 -0.4(11) . . . . ?
C35 C26 C27 C28 -180.0(8) . . . . ?
C26 C27 C28 C29 -1.1(12) . . . . ?
C25 N3 C29 C28 0.8(11) . . . . ?
C25 N3 C29 C30 -176.1(6) . . . . ?
C27 C28 C29 N3 1.0(12) . . . . ?
C27 C28 C29 C30 177.7(6) . . . . ?
C34 N4 C30 C31 2.7(13) . . . . ?
C34 N4 C30 C29 -175.4(7) . . . . ?
N3 C29 C30 N4 -165.1(8) . . . . ?
C28 C29 C30 N4 18.0(10) . . . . ?
N3 C29 C30 C31 16.8(9) . . . . ?
C28 C29 C30 C31 -160.1(10) . . . . ?
N4 C30 C31 C32 -0.4(13) . . . . ?
C29 C30 C31 C32 177.7(7) . . . . ?
C30 C31 C32 C33 -3.4(13) . . . . ?
C31 C32 C33 C34 4.7(12) . . . . ?
C31 C32 C33 C36 -176.9(9) . . . . ?
C30 N4 C34 C33 -1.3(13) . . . . ?
C32 C33 C34 N4 -2.4(12) . . . . ?
C36 C33 C34 N4 179.2(8) . . . . ?

loop_
_geom_hbond_atom_site_label_D
_geom_hbond_atom_site_label_H
_geom_hbond_atom_site_label_A
_geom_hbond_site_symmetry_D
_geom_hbond_site_symmetry_H
_geom_hbond_site_symmetry_A
_geom_hbond_distance_DA
_geom_hbond_distance_DH
_geom_hbond_distance_HA
_geom_hbond_angle_DHA
_geom_hbond_publ_flag
O1 H1 O2 . . . 2.639(9) 0.97(4) 2.13(5) 111(4) no
O1 H1 N1 . . . 2.730(8) 0.97(4) 1.83(4) 152(5) no
O6 H2 O5 . . . 2.670(9) 0.85(5) 2.32(4) 105(3) no
O6 H2 N3 . . . 2.611(10) 0.85(5) 1.79(5) 160(4) no
N2 H3 O7 . . 1_656 3.021(8) 0.78(6) 2.56(4) 119(4) no
N2 H3 O8 . . 1_656 2.590(11) 0.78(6) 1.84(5) 160(6) no
N4 H4 O3 . . 1_666 2.605(8) 0.73(5) 1.92(4) 158(6) no
N4 H4 O4 . . 1_666 2.931(11) 0.73(5) 2.49(6) 121(5) no

# start Validation Reply Form
_vrf_PLAT110_H55dmbp-Hba_173K    
;
PROBLEM: ADDSYM Detects Potential Lattice Translation ...          ? Check 
RESPONSE: Essential observations in the vicinity of the phase transitions.
;
_vrf_PLAT111_H55dmbp-Hba_173K    
;
PROBLEM: ADDSYM Detects New (Pseudo) Centre of Symmetry .        100 %Fit  
RESPONSE: Symmetry is actually broken as evidenced by ferroelectricity.
;
_vrf_PLAT112_H55dmbp-Hba_173K    
;
PROBLEM: ADDSYM Detects New (Pseudo) Symm. Elem       b/2        100 %Fit  
RESPONSE: Essential observations in the vicinity of the phase transitions. 
;
_vrf_PLAT113_H55dmbp-Hba_173K    
;
PROBLEM: ADDSYM Suggests Possible Pseudo/New  Space Group        P-1 Check 
RESPONSE: Symmetry is actually broken as evidenced by ferroelectricity.
;
# end Validation Reply Form
#==============================================================================
# Additional structures and associated data_? identifiers
# should be added at this point if there is more than one 
# structure analysis in the CIF.

_shelx_res_file                  
;
TITL dm55hba-lt2
    shelxl.res
    created by SHELXL-2018/3 at 13:04:33 on 24-Oct-2019
CELL  0.71075 8.80440 9.78390 11.88160 97.22610 104.51980 115.86830
ZERR  2 0.00157 0.00171 0.00198 0.00220 0.00220 0.00250
LATT -1
SFAC C H BR N O
UNIT 36 28 4 4 8
L.S. 10
FMAP 2
PLAN 20
WPDB -2
HTAB
BOND $H
CONF
LIST 4
TEMP -100.0
ACTA
SIZE 0.060 0.210 0.270
WGHT    0.024100
EXTI    0.010217
FVAR       1.17916
BR1   3   -0.162734   -0.289024    0.659224    11.00000    0.02642    0.01873 =
         0.02680    0.00842    0.01287    0.00712
BR2   3    0.345410    0.360010    0.524229    11.00000    0.02547    0.01897 =
         0.02648    0.00898    0.01239    0.00691
BR3   3   -0.183337    0.206482    0.643915    11.00000    0.02414    0.01872 =
         0.02358    0.00789    0.00935    0.00653
BR4   3    0.371550    0.866110    0.541941    11.00000    0.02385    0.01828 =
         0.02320    0.00743    0.00838    0.00481
O1    5    0.217958   -0.012656    0.808666    11.00000    0.02133    0.02101 =
         0.01789    0.00459    0.00152    0.00522
O2    5    0.407832    0.247346    0.753207    11.00000    0.02137    0.01614 =
         0.02039   -0.00117   -0.00014   -0.00020
O3    5   -0.035528    0.077353    0.368144    11.00000    0.01897    0.02777 =
         0.01420    0.00964    0.00231    0.00988
O4    5   -0.231671   -0.180101    0.433115    11.00000    0.02078    0.02580 =
         0.01979    0.00682   -0.00042    0.00436
O5    5    0.194976    0.480689    0.804840    11.00000    0.02273    0.02550 =
         0.01727    0.00868    0.00291    0.00738
O6    5    0.422914    0.739618    0.761211    11.00000    0.01864    0.01494 =
         0.01746    0.00460   -0.00349    0.00335
O7    5   -0.010761    0.597835    0.380806    11.00000    0.02725    0.03008 =
         0.01532    0.00864    0.00100    0.01084
O8    5   -0.232220    0.332408    0.422068    11.00000    0.01796    0.02236 =
         0.01699    0.00352    0.00113    0.00484
N1    4    0.566631    0.155456    0.960308    11.00000    0.01551    0.01964 =
         0.01928    0.00409    0.00310    0.00931
N2    4    0.595813    0.383425    1.235605    11.00000    0.01685    0.02194 =
         0.01073    0.00388    0.00210    0.00792
N3    4    0.592866    0.691507    0.952774    11.00000    0.01266    0.01687 =
         0.01861    0.00285    0.00380    0.00649
N4    4    0.628062    0.923042    1.229688    11.00000    0.01838    0.01721 =
         0.01034    0.00085    0.00228    0.00526
C1    1   -0.015122   -0.103107    0.622963    11.00000    0.01689    0.00415 =
         0.01824    0.00068    0.00829    0.00057
C2    1    0.149024    0.002686    0.703943    11.00000    0.02877    0.01998 =
         0.01974    0.00857    0.01421    0.01550
C3    1    0.265530    0.153625    0.674541    11.00000    0.02113    0.01311 =
         0.02067    0.00243    0.01050    0.00794
C4    1    0.197437    0.172077    0.555249    11.00000    0.02136    0.02262 =
         0.01469    0.00673    0.00548    0.01406
C5    1    0.032345    0.064685    0.474696    11.00000    0.01198    0.01152 =
         0.01825    0.00007    0.00372    0.00505
C6    1   -0.083943   -0.082552    0.508521    11.00000    0.01529    0.01887 =
         0.01956    0.00253    0.00481    0.00942
C7    1   -0.028073    0.392254    0.611875    11.00000    0.01497    0.00881 =
         0.01677    0.00055    0.00253    0.00223
C8    1    0.140143    0.498051    0.704502    11.00000    0.02108    0.02290 =
         0.01700    0.00762    0.00978    0.01565
C9    1    0.265149    0.646902    0.676645    11.00000    0.01767    0.01159 =
         0.01527    0.00133    0.00524    0.00632
C10   1    0.213659    0.679618    0.570079    11.00000    0.01836    0.01449 =
         0.01447    0.00555    0.00768    0.00843
C11   1    0.039907    0.574600    0.478450    11.00000    0.02019    0.00840 =
         0.01323   -0.00154    0.00306    0.00650
C12   1   -0.082783    0.423278    0.504535    11.00000    0.01341    0.01348 =
         0.01748   -0.00068    0.00273    0.00665
C13   1    0.653386    0.092413    0.913111    11.00000    0.02171    0.01455 =
         0.01795    0.00063    0.00608    0.00593
AFIX  43
H5    2    0.600676    0.033944    0.830618    11.00000   -1.20000
AFIX   0
C14   1    0.817157    0.110182    0.981139    11.00000    0.02026    0.01720 =
         0.03191    0.00842    0.01330    0.01285
C15   1    0.890099    0.194149    1.099249    11.00000    0.02777    0.02794 =
         0.01724    0.00555    0.00792    0.01712
AFIX  43
H6    2    1.000331    0.205524    1.148649    11.00000   -1.20000
AFIX   0
C16   1    0.803679    0.263735    1.148246    11.00000    0.02294    0.02020 =
         0.01840    0.00296    0.00494    0.01041
AFIX  43
H7    2    0.854997    0.323518    1.230337    11.00000   -1.20000
AFIX   0
C17   1    0.642912    0.244072    1.075413    11.00000    0.02377    0.01109 =
         0.00970   -0.00066    0.00897    0.00421
C18   1    0.544951    0.320790    1.115691    11.00000    0.01518    0.01897 =
         0.02178    0.00835    0.00898    0.00876
C19   1    0.413615    0.339087    1.037636    11.00000    0.02864    0.01942 =
         0.01441    0.00427    0.00559    0.01158
AFIX  43
H8    2    0.377800    0.298127    0.952911    11.00000   -1.20000
AFIX   0
C20   1    0.334558    0.417344    1.083491    11.00000    0.02198    0.02696 =
         0.03047    0.01430    0.00905    0.01514
AFIX  43
H9    2    0.244628    0.429851    1.029547    11.00000   -1.20000
AFIX   0
C21   1    0.384641    0.477930    1.207211    11.00000    0.02146    0.01459 =
         0.02042    0.00346    0.00917    0.00339
C22   1    0.519592    0.458348    1.278728    11.00000    0.01706    0.01186 =
         0.02150    0.00274    0.00994    0.00087
AFIX  43
H10   2    0.560159    0.500944    1.363628    11.00000   -1.20000
AFIX   0
C23   1    0.906457    0.037427    0.919409    11.00000    0.03352    0.02379 =
         0.03076    0.00160    0.01483    0.01530
AFIX 137
H11A  2    0.959581    0.102093    0.868734    11.00000   -1.20000
H12B  2    0.816596   -0.069417    0.869036    11.00000   -1.20000
H13C  2    1.000786    0.032685    0.980644    11.00000   -1.20000
AFIX   0
C24   1    0.302486    0.564434    1.261133    11.00000    0.02706    0.03006 =
         0.02825    0.00622    0.01314    0.01894
AFIX 137
H14A  2    0.392707    0.645545    1.335306    11.00000   -1.20000
H15B  2    0.200489    0.489584    1.279924    11.00000   -1.20000
H16C  2    0.260941    0.614316    1.203162    11.00000   -1.20000
AFIX   0
C25   1    0.665399    0.611921    0.906948    11.00000    0.02455    0.02163 =
         0.01493    0.00650    0.00746    0.01328
AFIX  43
H17   2    0.621154    0.565835    0.822315    11.00000   -1.20000
AFIX   0
C26   1    0.803415    0.595269    0.980110    11.00000    0.01495    0.01621 =
         0.02440    0.00729    0.01020    0.00910
C27   1    0.860745    0.658823    1.103293    11.00000    0.01566    0.01712 =
         0.01574    0.00230    0.00186    0.00540
AFIX  43
H18   2    0.954128    0.648847    1.155765    11.00000   -1.20000
AFIX   0
C28   1    0.782067    0.737531    1.150867    11.00000    0.01471    0.01819 =
         0.01410    0.00274    0.00313    0.00473
AFIX  43
H19   2    0.819538    0.779834    1.235567    11.00000   -1.20000
AFIX   0
C29   1    0.647734    0.752972    1.072057    11.00000    0.02024    0.00836 =
         0.01052   -0.00035    0.00560    0.00170
C30   1    0.552725    0.830462    1.116526    11.00000    0.01320    0.01848 =
         0.02234    0.01044    0.00775    0.00842
C31   1    0.386445    0.805291    1.044843    11.00000    0.01861    0.02798 =
         0.01702    0.00006    0.00613    0.00854
AFIX  43
H20   2    0.332084    0.740290    0.964214    11.00000   -1.20000
AFIX   0
C32   1    0.300733    0.875287    1.091482    11.00000    0.01260    0.02459 =
         0.03694    0.01047    0.00937    0.00625
AFIX  43
H21   2    0.190374    0.862841    1.041289    11.00000   -1.20000
AFIX   0
C33   1    0.375386    0.964455    1.212225    11.00000    0.02503    0.01410 =
         0.01829    0.00336    0.01137    0.00434
C34   1    0.543748    0.986081    1.276202    11.00000    0.02972    0.02027 =
         0.02135    0.00988    0.01340    0.01351
AFIX  43
H22   2    0.601142    1.049345    1.357449    11.00000   -1.20000
AFIX   0
C35   1    0.879241    0.507950    0.919510    11.00000    0.03073    0.02144 =
         0.02898    0.00710    0.01250    0.01428
AFIX 137
H23A  2    0.928624    0.562440    0.862893    11.00000   -1.20000
H24B  2    0.783643    0.400124    0.875526    11.00000   -1.20000
H25C  2    0.974689    0.504590    0.980761    11.00000   -1.20000
AFIX   0
C36   1    0.282119    1.036184    1.268468    11.00000    0.02761    0.03541 =
         0.04087    0.00815    0.01904    0.01909
AFIX 137
H26A  2    0.363503    1.106249    1.348933    11.00000   -1.20000
H27B  2    0.174162    0.952129    1.275366    11.00000   -1.20000
H28C  2    0.248071    1.096795    1.217659    11.00000   -1.20000
AFIX   0
H1    2    0.341637    0.071044    0.848069    11.00000    0.01826
H2    2    0.454183    0.706056    0.821002    11.00000    0.01573
H3    2    0.665222    0.371738    1.283584    11.00000    0.02197
H4    2    0.718438    0.943979    1.267149    11.00000    0.02602
HKLF 4


REM  dm55hba-lt2
REM wR2 = 0.0596, GooF = S = 1.039, Restrained GooF = 1.038 for all data
REM R1 = 0.0285 for 6485 Fo > 4sig(Fo) and 0.0343 for all 7435 data
REM 490 parameters refined using 3 restraints

END

WGHT      0.0241      0.0000

REM Instructions for potential hydrogen bonds
EQIV $1 x, y-1, z
HTAB C13 O6_$1
EQIV $2 x+1, y, z+1
HTAB C16 O7_$2
HTAB C16 O8_$2
HTAB C19 O2
EQIV $3 x, y, z+1
HTAB C22 Br2_$3
EQIV $4 x+1, y+1, z
HTAB C25 Br1_$4
EQIV $5 x+1, y+1, z+1
HTAB C28 O4_$5
HTAB C31 O5
HTAB C34 O8_$5
HTAB O1 O2
HTAB O1 N1
HTAB O6 N3
HTAB N2 O7_$2
HTAB N2 O8_$2
HTAB N4 O3_$5
HTAB N4 O4_$5

REM Highest difference peak  0.553,  deepest hole -0.626,  1-sigma level  0.075
Q1    1   0.8401  0.5628  0.9599  11.00000  0.05    0.47
Q2    1   0.3519  0.5203  1.2316  11.00000  0.05    0.46
Q3    1   0.3123  0.5639  0.7861  11.00000  0.05    0.44
Q4    1   0.2979  0.0539  0.7680  11.00000  0.05    0.43
Q5    1  -0.0999  0.0245  0.4241  11.00000  0.05    0.41
Q6    1  -0.1119  0.5157  0.4054  11.00000  0.05    0.40
Q7    1   0.1560  0.6334  0.5225  11.00000  0.05    0.39
Q8    1   0.1896  0.5755  0.6868  11.00000  0.05    0.37
Q9    1   0.0433  0.4506  0.6678  11.00000  0.05    0.36
Q10   1   0.4168  0.8295  0.5249  11.00000  0.05    0.35
Q11   1   0.1873  0.0728  0.6872  11.00000  0.05    0.35
Q12   1  -0.1015 -0.1841  0.6241  11.00000  0.05    0.34
Q13   1   0.2888  0.2605  0.5612  11.00000  0.05    0.33
Q14   1   0.5919  0.2825  1.0968  11.00000  0.05    0.33
Q15   1   0.0057  0.0022  0.5006  11.00000  0.05    0.33
Q16   1   0.5220  0.4229  0.6075  11.00000  0.05    0.33
Q17   1  -0.0089  0.5046  0.5023  11.00000  0.05    0.33
Q18   1  -0.2338 -0.3050  0.5389  11.00000  0.05    0.32
Q19   1   0.8165  0.7003  1.1392  11.00000  0.05    0.32
Q20   1   0.6135  0.8180  1.0900  11.00000  0.05    0.32
;

_shelx_res_checksum              45189
####################################################################### 
# 
# This file contains crystal structure data downloaded from the 
# Cambridge Structural Database (CSD) hosted by the Cambridge 
# Crystallographic Data Centre (CCDC).
# 
# Full information about CCDC data access policies and citation 
# guidelines are available at http://www.ccdc.cam.ac.uk/access/V1 
# 
# Audit and citation data items may have been added by the CCDC. 
# Please retain this information to preserve the provenance of 
# this file and to allow appropriate attribution of the data. 
# 
#######################################################################

data_anrt_D22bpy-Dia
_database_code_depnum_ccdc_archive 'CCDC 1944399'
loop_
_audit_author_name
_audit_author_address
'Sachio Horiuchi'
;National Institute of Advanced Science and Technology 
Japan
;
_audit_update_record             
;
2019-10-24 deposited with the CCDC.	2019-11-22 downloaded from the CCDC.
;

#==============================================================================
# CHEMICAL DATA

_chemical_formula_sum            'C16 H10 I2 N2 O4'
_chemical_formula_moiety         'C16 H10 I2 N2 O4'
_chemical_formula_weight         548.07
_chemical_melting_point          ?

#==============================================================================
# CRYSTAL DATA
_space_group_crystal_system      triclinic
_space_group_name_H-M_alt        'P -1'
_space_group_name_Hall           '-P 1'
_space_group_IT_number           2
loop_
_symmetry_equiv_pos_site_id
_symmetry_equiv_pos_as_xyz
1 +X,+Y,+Z
2 -X,-Y,-Z
#------------------------------------------------------------------------------
_cell_length_a                   8.5359(2)
_cell_length_b                   9.6656(2)
_cell_length_c                   11.2585(7)
_cell_angle_alpha                102.8436(7)
_cell_angle_beta                 100.6667(7)
_cell_angle_gamma                107.8250(7)
_cell_volume                     829.48(6)
_cell_formula_units_Z            2
_cell_measurement_reflns_used    18896
_cell_measurement_theta_min      1.87
_cell_measurement_theta_max      45.77
_cell_measurement_temperature    296
#------------------------------------------------------------------------------
_exptl_crystal_description       plate
_exptl_crystal_colour            red
_exptl_crystal_size_max          0.100
_exptl_crystal_size_mid          0.100
_exptl_crystal_size_min          0.100
_exptl_crystal_density_diffrn    2.194
_exptl_crystal_density_meas      ?
_exptl_crystal_density_method    'not measured'
_exptl_crystal_F_000             516.00
_exptl_absorpt_coefficient_mu    3.443
_exptl_absorpt_correction_type   numerical
_exptl_absorpt_process_details   'NUMABS (Rigaku, 1999)'
_exptl_absorpt_correction_T_min  0.657
_exptl_absorpt_correction_T_max  1.000

#==============================================================================
# EXPERIMENTAL DATA

_diffrn_ambient_temperature      296
_diffrn_radiation_type           synchrotron
_diffrn_radiation_wavelength     0.68750
_diffrn_measurement_device_type  'IPDSC (Rigaku)'
_diffrn_reflns_number            15309
_diffrn_reflns_av_unetI/netI     0.0095
_diffrn_reflns_av_R_equivalents  0.0157
_diffrn_reflns_theta_max         34.996
_diffrn_reflns_theta_min         2.520
_diffrn_reflns_theta_full        24.362
_diffrn_measured_fraction_theta_max 0.569
_diffrn_measured_fraction_theta_full 0.724
_diffrn_reflns_Laue_measured_fraction_max 0.569
_diffrn_reflns_Laue_measured_fraction_full 0.724
_diffrn_reflns_point_group_measured_fraction_max 0.569
_diffrn_reflns_point_group_measured_fraction_full 0.724
_diffrn_reflns_limit_h_min       -14
_diffrn_reflns_limit_h_max       14
_diffrn_reflns_limit_k_min       -8
_diffrn_reflns_limit_k_max       10
_diffrn_reflns_limit_l_min       -18
_diffrn_reflns_limit_l_max       18
_diffrn_standards_number         0
_diffrn_standards_interval_count .
_diffrn_standards_decay_%        ?
_reflns_number_total             4586
_reflns_number_gt                4090
_reflns_threshold_expression     F^2^>2.0\s(F^2^)
_reflns_Friedel_coverage         0.000
_reflns_Friedel_fraction_max     .
_reflns_Friedel_fraction_full    .

#==============================================================================
# REFINEMENT DATA

_refine_special_details          
;
    Refinement was performed using all reflections. The weighted 
    R-factor (wR) and goodness of fit (S) are based on F^2^.
    R-factor (gt) are based on F. The threshold expression of
    F^2^ > 2.0 sigma(F^2^) is used only for calculating R-factor (gt).
;
_refine_ls_structure_factor_coef Fsqd
_refine_ls_R_factor_all          0.0311
_refine_ls_R_factor_gt           0.0280
_refine_ls_wR_factor_ref         0.0814
_refine_ls_wR_factor_gt          0.0790
_refine_ls_number_restraints     0
_refine_ls_hydrogen_treatment    constr
_refine_ls_number_reflns         4586
_refine_ls_number_parameters     217
_refine_ls_goodness_of_fit_ref   1.044
_refine_ls_weighting_scheme      calc
_refine_ls_weighting_details     
'w = 1/[\s^2^(Fo^2^)+(0.0456P)^2^+0.2959P] where P=(Fo^2^+2Fc^2^)/3'
_atom_sites_solution_hydrogens   geom
_atom_sites_solution_primary     direct
_atom_sites_solution_secondary   difmap
_refine_ls_shift/su_max          0.001
_refine_diff_density_max         0.82
_refine_diff_density_min         -1.19
_refine_ls_extinction_method     none
_refine_ls_extinction_coef       ?

loop_
_atom_type_symbol
_atom_type_description
_atom_type_scat_dispersion_real
_atom_type_scat_dispersion_imag
_atom_type_scat_source
C C 0.0019 0.0015
;
International Tables for Crystallography
(Vol. C, Tables 4.2.6.8 and 6.1.1.4)
;
H H 0.0000 0.0000
;
International Tables for Crystallography
(Vol. C, Table 6.1.1.4)
;
N N 0.0056 0.0031
;
International Tables for Crystallography
(Vol. C, Tables 4.2.6.8 and 6.1.1.4)
;
O O 0.0100 0.0057
;
International Tables for Crystallography
(Vol. C, Tables 4.2.6.8 and 6.1.1.4)
;
I I -0.4915 1.7168
;
International Tables for Crystallography
(Vol. C, Tables 4.2.6.8 and 6.1.1.4)
;

#==============================================================================
# ATOMIC COORDINATES AND THERMAL PARAMETERS

loop_
_atom_site_label
_atom_site_type_symbol
_atom_site_fract_x
_atom_site_fract_y
_atom_site_fract_z
_atom_site_U_iso_or_equiv
_atom_site_adp_type
_atom_site_occupancy
_atom_site_site_symmetry_order
_atom_site_calc_flag
_atom_site_refinement_flags_posn
_atom_site_refinement_flags_adp
_atom_site_refinement_flags_occupancy
_atom_site_disorder_assembly
_atom_site_disorder_group
I1 I 1.28458(2) 0.29365(2) 0.92203(2) 0.05019(9) Uani 1 1 d . . . . .
I2 I 1.26191(2) 0.78355(2) 0.89706(2) 0.04990(9) Uani 1 1 d . . . . .
O1 O 0.9502(2) -0.0007(3) 0.75853(13) 0.0522(6) Uani 1 1 d . . . . .
O2 O 1.2636(2) 0.2284(3) 1.18483(13) 0.0512(6) Uani 1 1 d . . . . .
H9 H 1.259616 0.210528 1.252314 0.061 Uiso 1 1 calc R U . . .
O3 O 1.2552(2) 0.7357(3) 1.17046(15) 0.0589(7) Uani 1 1 d . . . . .
O4 O 0.9352(2) 0.4785(3) 0.74838(13) 0.0497(6) Uani 1 1 d . . . . .
H10 H 0.853248 0.399188 0.711213 0.060 Uiso 1 1 calc R U . . .
N1 N 0.3153(2) 0.2835(3) 0.43434(15) 0.0437(6) Uani 1 1 d . . . . .
N2 N 0.7144(2) 0.2423(3) 0.55437(14) 0.0409(6) Uani 1 1 d . . . . .
C1 C 0.4532(2) 0.2948(3) 0.52158(15) 0.0359(7) Uani 1 1 d . . . . .
C2 C 0.2139(3) 0.3587(4) 0.4667(2) 0.0519(9) Uani 1 1 d . . . . .
H1 H 0.118120 0.348051 0.405246 0.062 Uiso 1 1 calc R U . . .
C3 C 0.2460(3) 0.4514(4) 0.5878(2) 0.0503(10) Uani 1 1 d . . . . .
H2 H 0.172908 0.501485 0.608437 0.060 Uiso 1 1 calc R U . . .
C4 C 0.3902(3) 0.4675(4) 0.6775(2) 0.0507(9) Uani 1 1 d . . . . .
H3 H 0.417726 0.531636 0.759301 0.061 Uiso 1 1 calc R U . . .
C5 C 0.4929(3) 0.3883(4) 0.64504(17) 0.0465(8) Uani 1 1 d . . . . .
H4 H 0.588719 0.397057 0.705473 0.056 Uiso 1 1 calc R U . . .
C6 C 0.5560(2) 0.2058(3) 0.47915(15) 0.0369(7) Uani 1 1 d . . . . .
C7 C 0.8127(3) 0.1631(4) 0.5218(2) 0.0518(9) Uani 1 1 d . . . . .
H5 H 0.919598 0.187499 0.576690 0.062 Uiso 1 1 calc R U . . .
C8 C 0.7606(3) 0.0469(4) 0.4100(2) 0.0511(10) Uani 1 1 d . . . . .
H6 H 0.832608 -0.003507 0.387581 0.061 Uiso 1 1 calc R U . . .
C9 C 0.5981(3) 0.0075(4) 0.3322(2) 0.0477(8) Uani 1 1 d . . . . .
H7 H 0.558803 -0.071026 0.256538 0.057 Uiso 1 1 calc R U . . .
C10 C 0.4948(3) 0.0852(3) 0.36728(17) 0.0418(7) Uani 1 1 d . . . . .
H8 H 0.384367 0.057369 0.316437 0.050 Uiso 1 1 calc R U . . .
C11 C 0.9786(2) 0.0041(3) 0.87103(16) 0.0370(7) Uani 1 1 d . . . . .
C12 C 1.1168(2) 0.1229(3) 0.97005(16) 0.0360(7) Uani 1 1 d . . . . .
C13 C 1.1397(3) 0.1214(3) 1.09346(16) 0.0371(7) Uani 1 1 d . . . . .
C14 C 1.1391(2) 0.6287(3) 1.08809(18) 0.0398(7) Uani 1 1 d . . . . .
C15 C 1.1030(2) 0.6172(3) 0.95523(17) 0.0368(7) Uani 1 1 d . . . . .
C16 C 0.9715(2) 0.4951(3) 0.86920(18) 0.0379(7) Uani 1 1 d . . . . .

loop_
_atom_site_aniso_label
_atom_site_aniso_U_11
_atom_site_aniso_U_22
_atom_site_aniso_U_33
_atom_site_aniso_U_23
_atom_site_aniso_U_13
_atom_site_aniso_U_12
I1 0.05460(9) 0.0463(2) 0.05604(9) 0.02101(8) 0.02456(6) 0.01737(8)
I2 0.05183(9) 0.0412(2) 0.05921(9) 0.01606(8) 0.02121(6) 0.01601(8)
O1 0.0596(9) 0.0606(18) 0.0300(5) 0.0171(7) 0.0075(5) 0.0133(9)
O2 0.0550(8) 0.0485(17) 0.0323(6) 0.0077(7) 0.0034(5) 0.0027(8)
O3 0.0563(9) 0.0482(18) 0.0417(7) 0.0050(8) -0.0039(6) -0.0062(8)
O4 0.0516(8) 0.0503(17) 0.0339(6) 0.0076(7) 0.0038(5) 0.0086(8)
N1 0.0438(7) 0.0464(18) 0.0316(6) 0.0038(7) 0.0036(5) 0.0132(8)
N2 0.0403(7) 0.0410(17) 0.0313(6) 0.0039(7) 0.0046(5) 0.0092(7)
C1 0.0386(7) 0.036(2) 0.0274(6) 0.0083(7) 0.0075(5) 0.0074(8)
C2 0.0478(10) 0.059(3) 0.0461(10) 0.0099(11) 0.0090(8) 0.0218(11)
C3 0.0535(11) 0.051(3) 0.0504(11) 0.0139(12) 0.0224(9) 0.0201(12)
C4 0.0576(12) 0.051(2) 0.0379(8) 0.0051(10) 0.0170(8) 0.0148(11)
C5 0.0536(10) 0.049(2) 0.0305(7) 0.0041(9) 0.0070(7) 0.0183(10)
C6 0.0389(7) 0.0375(19) 0.0272(6) 0.0070(7) 0.0064(5) 0.0076(8)
C7 0.0423(9) 0.055(2) 0.0490(10) 0.0070(11) 0.0091(8) 0.0141(10)
C8 0.0517(11) 0.049(3) 0.0522(12) 0.0092(13) 0.0191(9) 0.0184(12)
C9 0.0562(11) 0.037(2) 0.0401(8) 0.0032(10) 0.0136(8) 0.0095(10)
C10 0.0470(9) 0.035(2) 0.0332(7) 0.0035(8) 0.0049(6) 0.0088(9)
C11 0.0435(8) 0.039(2) 0.0300(6) 0.0099(8) 0.0088(6) 0.0181(9)
C12 0.0427(8) 0.035(2) 0.0322(7) 0.0109(8) 0.0113(6) 0.0156(9)
C13 0.0455(8) 0.035(2) 0.0302(6) 0.0082(8) 0.0084(6) 0.0166(9)
C14 0.0406(8) 0.034(2) 0.0364(7) 0.0049(9) 0.0018(6) 0.0120(8)
C15 0.0391(8) 0.030(2) 0.0369(7) 0.0068(8) 0.0056(6) 0.0122(8)
C16 0.0404(8) 0.031(2) 0.0389(8) 0.0065(9) 0.0054(6) 0.0144(8)

#==============================================================================
_computing_data_collection       PROCESS-AUTO
_computing_cell_refinement       PROCESS-AUTO
_computing_data_reduction        PROCESS-AUTO
_computing_structure_solution    'SIR2004 (Burla, et al., 2005)'
_computing_structure_refinement  'SHELXL Version 2018/3 (Sheldrick, 2008)'
_computing_publication_material  'CrystalStructure 4.3 (Rigaku, 2019)'
_computing_molecular_graphics    'CrystalStructure 4.3'

#==============================================================================
# MOLECULAR GEOMETRY

_geom_special_details            
;
 All esds (except the esd in the dihedral angle between two l.s. planes)
 are estimated using the full covariance matrix.  The cell esds are taken
 into account individually in the estimation of esds in distances, angles
 and torsion angles; correlations between esds in cell parameters are only
 used when they are defined by crystal symmetry.  An approximate (isotropic)
 treatment of cell esds is used for estimating esds involving l.s. planes.
;

loop_
_geom_bond_atom_site_label_1
_geom_bond_atom_site_label_2
_geom_bond_distance
_geom_bond_site_symmetry_2
_geom_bond_publ_flag
I1 C12 2.074(3) . ?
I2 C15 2.077(3) . ?
O1 C11 1.232(2) . ?
O2 C13 1.304(3) . ?
O2 H9 0.8200 . ?
O3 C14 1.232(3) . ?
O4 C16 1.299(2) . ?
O4 H10 0.8200 . ?
N1 C2 1.340(3) . ?
N1 C1 1.345(3) . ?
N2 C7 1.344(3) . ?
N2 C6 1.349(2) . ?
C1 C5 1.394(2) . ?
C1 C6 1.474(4) . ?
C2 C3 1.380(3) . ?
C2 H1 0.9300 . ?
C3 C4 1.383(4) . ?
C3 H2 0.9300 . ?
C4 C5 1.376(4) . ?
C4 H3 0.9300 . ?
C5 H4 0.9300 . ?
C6 C10 1.396(3) . ?
C7 C8 1.379(3) . ?
C7 H5 0.9300 . ?
C8 C9 1.384(3) . ?
C8 H6 0.9300 . ?
C9 C10 1.379(4) . ?
C9 H7 0.9300 . ?
C10 H8 0.9300 . ?
C11 C12 1.438(3) . ?
C11 C13 1.505(4) 2_757 ?
C12 C13 1.371(3) . ?
C14 C15 1.442(3) . ?
C14 C16 1.512(4) 2_767 ?
C15 C16 1.368(3) . ?

loop_
_geom_angle_atom_site_label_1
_geom_angle_atom_site_label_2
_geom_angle_atom_site_label_3
_geom_angle
_geom_angle_site_symmetry_1
_geom_angle_site_symmetry_3
_geom_angle_publ_flag
C13 O2 H9 109.5 . . ?
C16 O4 H10 109.5 . . ?
C2 N1 C1 120.14(18) . . ?
C7 N2 C6 120.24(18) . . ?
N1 C1 C5 119.7(2) . . ?
N1 C1 C6 116.84(16) . . ?
C5 C1 C6 123.43(18) . . ?
N1 C2 C3 122.5(2) . . ?
N1 C2 H1 118.7 . . ?
C3 C2 H1 118.7 . . ?
C2 C3 C4 117.9(2) . . ?
C2 C3 H2 121.1 . . ?
C4 C3 H2 121.1 . . ?
C5 C4 C3 119.7(2) . . ?
C5 C4 H3 120.2 . . ?
C3 C4 H3 120.2 . . ?
C4 C5 C1 120.0(2) . . ?
C4 C5 H4 120.0 . . ?
C1 C5 H4 120.0 . . ?
N2 C6 C10 119.6(2) . . ?
N2 C6 C1 117.58(17) . . ?
C10 C6 C1 122.80(18) . . ?
N2 C7 C8 122.4(2) . . ?
N2 C7 H5 118.8 . . ?
C8 C7 H5 118.8 . . ?
C7 C8 C9 118.1(2) . . ?
C7 C8 H6 121.0 . . ?
C9 C8 H6 121.0 . . ?
C10 C9 C8 119.7(2) . . ?
C10 C9 H7 120.2 . . ?
C8 C9 H7 120.2 . . ?
C9 C10 C6 119.96(19) . . ?
C9 C10 H8 120.0 . . ?
C6 C10 H8 120.0 . . ?
O1 C11 C12 123.9(3) . . ?
O1 C11 C13 117.8(2) . 2_757 ?
C12 C11 C13 118.30(17) . 2_757 ?
C13 C12 C11 120.6(2) . . ?
C13 C12 I1 120.61(17) . . ?
C11 C12 I1 118.74(15) . . ?
O2 C13 C12 121.7(3) . . ?
O2 C13 C11 117.26(18) . 2_757 ?
C12 C13 C11 121.07(19) . 2_757 ?
O3 C14 C15 123.6(3) . . ?
O3 C14 C16 117.3(2) . 2_767 ?
C15 C14 C16 119.10(19) . 2_767 ?
C16 C15 C14 120.3(2) . . ?
C16 C15 I2 120.99(17) . . ?
C14 C15 I2 118.68(16) . . ?
O4 C16 C15 122.6(3) . . ?
O4 C16 C14 116.75(19) . 2_767 ?
C15 C16 C14 120.64(19) . 2_767 ?

loop_
_geom_torsion_atom_site_label_1
_geom_torsion_atom_site_label_2
_geom_torsion_atom_site_label_3
_geom_torsion_atom_site_label_4
_geom_torsion
_geom_torsion_site_symmetry_1
_geom_torsion_site_symmetry_2
_geom_torsion_site_symmetry_3
_geom_torsion_site_symmetry_4
_geom_torsion_publ_flag
C2 N1 C1 C5 -1.7(4) . . . . ?
C2 N1 C1 C6 178.6(3) . . . . ?
C1 N1 C2 C3 1.0(5) . . . . ?
N1 C2 C3 C4 0.9(5) . . . . ?
C2 C3 C4 C5 -2.0(5) . . . . ?
C3 C4 C5 C1 1.4(5) . . . . ?
N1 C1 C5 C4 0.6(4) . . . . ?
C6 C1 C5 C4 -179.8(3) . . . . ?
C7 N2 C6 C10 0.0(4) . . . . ?
C7 N2 C6 C1 178.7(3) . . . . ?
N1 C1 C6 N2 164.4(2) . . . . ?
C5 C1 C6 N2 -15.2(4) . . . . ?
N1 C1 C6 C10 -17.0(4) . . . . ?
C5 C1 C6 C10 163.4(2) . . . . ?
C6 N2 C7 C8 2.5(5) . . . . ?
N2 C7 C8 C9 -2.8(5) . . . . ?
C7 C8 C9 C10 0.6(5) . . . . ?
C8 C9 C10 C6 1.8(5) . . . . ?
N2 C6 C10 C9 -2.1(4) . . . . ?
C1 C6 C10 C9 179.3(3) . . . . ?
O1 C11 C12 C13 179.5(2) . . . . ?
C13 C11 C12 C13 0.0(4) 2_757 . . . ?
O1 C11 C12 I1 -2.1(3) . . . . ?
C13 C11 C12 I1 178.48(16) 2_757 . . . ?
C11 C12 C13 O2 -179.6(2) . . . . ?
I1 C12 C13 O2 2.0(3) . . . . ?
C11 C12 C13 C11 0.0(4) . . . 2_757 ?
I1 C12 C13 C11 -178.45(16) . . . 2_757 ?
O3 C14 C15 C16 -179.8(3) . . . . ?
C16 C14 C15 C16 -0.6(4) 2_767 . . . ?
O3 C14 C15 I2 3.2(3) . . . . ?
C16 C14 C15 I2 -177.56(16) 2_767 . . . ?
C14 C15 C16 O4 -179.1(2) . . . . ?
I2 C15 C16 O4 -2.2(3) . . . . ?
C14 C15 C16 C14 0.6(4) . . . 2_767 ?
I2 C15 C16 C14 177.50(16) . . . 2_767 ?


#==============================================================================
# Additional structures and associated data_? identifiers
# should be added at this point if there is more than one 
# structure analysis in the CIF.


# start Validation Reply Form
_vrf_PLAT029_anrt_D22bpy-Dia     
;
PROBLEM: _diffrn_measured_fraction_theta_full value Low .      0.724 Why?  
RESPONSE:
The data have been collected on 1-circle goniometer with IP area detector 
diffractometer. It is only the very high angle data that is incomplete due to 
the shape of the area detector, and we have ca. 100% coverage in the low angle 
data. This will always be a problem with area detector data that is not 
truncated. The obtained analysis was sufficient to elucidate the molecular 
structure. 
;
_vrf_PLAT110_anrt_D22bpy-Dia     
;
PROBLEM: ADDSYM Detects Potential Lattice Translation ...          ? Check 
RESPONSE: 
The crystal shows a symmetry reduction because of a few difference
due to the hydrogen bonding pattern.
;
_vrf_PLAT112_anrt_D22bpy-Dia     
;
PROBLEM: ADDSYM Detects New (Pseudo) Symm. Elem       b/2        100 %Fit  
RESPONSE: 
The crystal shows a symmetry reduction because of a few difference
due to the hydrogen bonding pattern.
;
_vrf_PLAT113_anrt_D22bpy-Dia     
;
PROBLEM: ADDSYM Suggests Possible Pseudo/New  Space Group        P-1 Check 
RESPONSE: 
The crystal shows a symmetry reduction because of a few difference
due to the hydrogen bonding pattern.
;
_vrf_PLAT911_anrt_D22bpy-Dia     
;
PROBLEM: Missing FCF Refl Between Thmin & STh/L=    0.600        788 Report
RESPONSE: 
A part of the data are missing by the blind area due to the cooling device. 
;
# end Validation Reply Form


_shelx_res_file                  
;
TITL anrt
    shelxl.res
    created by SHELXL-2018/3 at 17:10:20 on 22-Oct-2019
CELL  0.68750 8.53590 9.66560 11.25850 102.84360 100.66670 107.82500
ZERR  2 0.00020 0.00020 0.00070 0.00070 0.00070 0.00070
LATT 1
SFAC C H N O I
UNIT 32 20 4 8 4
SHEL 99999.000000 0.599310
OMIT    4  -6   2
OMIT   -3   2   1
OMIT     0   0   1
L.S. 10
FMAP 2
PLAN 30
WPDB -2
HTAB
BOND $H
CONF
LIST 4
TEMP 23.0
ACTA
SIZE 0.100 0.100 0.100
WGHT    0.045600    0.295900
FVAR       0.58350
I1    5    1.284584    0.293653    0.922027    11.00000    0.05460    0.04633 =
         0.05604    0.02101    0.02456    0.01737
I2    5    1.261911    0.783550    0.897055    11.00000    0.05183    0.04123 =
         0.05921    0.01606    0.02121    0.01601
O1    4    0.950216   -0.000697    0.758531    11.00000    0.05958    0.06055 =
         0.03003    0.01715    0.00753    0.01334
O2    4    1.263597    0.228369    1.184828    11.00000    0.05496    0.04845 =
         0.03233    0.00770    0.00338    0.00271
AFIX  83
H9    2    1.259616    0.210528    1.252314    11.00000   -1.20000
AFIX   0
O3    4    1.255165    0.735678    1.170462    11.00000    0.05633    0.04823 =
         0.04174    0.00498   -0.00392   -0.00623
O4    4    0.935182    0.478464    0.748383    11.00000    0.05158    0.05031 =
         0.03394    0.00757    0.00381    0.00861
AFIX  83
H10   2    0.853248    0.399188    0.711213    11.00000   -1.20000
AFIX   0
N1    3    0.315328    0.283520    0.434338    11.00000    0.04381    0.04636 =
         0.03158    0.00383    0.00358    0.01315
N2    3    0.714400    0.242266    0.554365    11.00000    0.04035    0.04098 =
         0.03134    0.00389    0.00457    0.00920
C1    1    0.453241    0.294774    0.521580    11.00000    0.03857    0.03607 =
         0.02742    0.00831    0.00746    0.00740
C2    1    0.213862    0.358744    0.466739    11.00000    0.04778    0.05903 =
         0.04610    0.00985    0.00898    0.02179
AFIX  43
H1    2    0.118120    0.348051    0.405246    11.00000   -1.20000
AFIX   0
C3    1    0.245951    0.451445    0.587807    11.00000    0.05349    0.05081 =
         0.05037    0.01388    0.02241    0.02006
AFIX  43
H2    2    0.172908    0.501485    0.608437    11.00000   -1.20000
AFIX   0
C4    1    0.390221    0.467538    0.677468    11.00000    0.05757    0.05062 =
         0.03792    0.00506    0.01701    0.01480
AFIX  43
H3    2    0.417726    0.531636    0.759301    11.00000   -1.20000
AFIX   0
C5    1    0.492896    0.388263    0.645038    11.00000    0.05362    0.04908 =
         0.03050    0.00412    0.00702    0.01833
AFIX  43
H4    2    0.588719    0.397057    0.705473    11.00000   -1.20000
AFIX   0
C6    1    0.556026    0.205777    0.479154    11.00000    0.03894    0.03753 =
         0.02720    0.00705    0.00637    0.00761
C7    1    0.812662    0.163088    0.521841    11.00000    0.04233    0.05539 =
         0.04903    0.00698    0.00911    0.01414
AFIX  43
H5    2    0.919598    0.187499    0.576690    11.00000   -1.20000
AFIX   0
C8    1    0.760607    0.046895    0.410014    11.00000    0.05174    0.04858 =
         0.05223    0.00925    0.01912    0.01844
AFIX  43
H6    2    0.832608   -0.003507    0.387581    11.00000   -1.20000
AFIX   0
C9    1    0.598127    0.007511    0.332178    11.00000    0.05621    0.03723 =
         0.04005    0.00315    0.01359    0.00950
AFIX  43
H7    2    0.558803   -0.071026    0.256538    11.00000   -1.20000
AFIX   0
C10   1    0.494792    0.085241    0.367277    11.00000    0.04699    0.03461 =
         0.03320    0.00346    0.00487    0.00884
AFIX  43
H8    2    0.384367    0.057369    0.316437    11.00000   -1.20000
AFIX   0
C11   1    0.978602    0.004086    0.871031    11.00000    0.04346    0.03911 =
         0.02995    0.00991    0.00879    0.01810
C12   1    1.116824    0.122909    0.970052    11.00000    0.04269    0.03511 =
         0.03221    0.01089    0.01128    0.01560
C13   1    1.139732    0.121384    1.093463    11.00000    0.04553    0.03539 =
         0.03018    0.00824    0.00842    0.01660
C14   1    1.139097    0.628730    1.088086    11.00000    0.04056    0.03449 =
         0.03641    0.00495    0.00178    0.01201
C15   1    1.103008    0.617241    0.955226    11.00000    0.03914    0.03038 =
         0.03692    0.00679    0.00555    0.01217
C16   1    0.971476    0.495074    0.869203    11.00000    0.04038    0.03116 =
         0.03895    0.00648    0.00544    0.01441
HKLF 4


REM  anrt
REM wR2 = 0.0814, GooF = S = 1.044, Restrained GooF = 1.044 for all data
REM R1 = 0.0280 for 4090 Fo > 4sig(Fo) and 0.0311 for all 4586 data
REM 217 parameters refined using 0 restraints

END

WGHT      0.0454      0.2927

REM Instructions for potential hydrogen bonds
EQIV $1 -x+2, -y, -z+2
HTAB O2 O1_$1
EQIV $3 x+1, y, z+1
HTAB O2 N1_$3
EQIV $2 -x+2, -y+1, -z+2
HTAB O4 O3_$2
HTAB O4 N2
HTAB C5 O3_$2

REM Highest difference peak  0.815,  deepest hole -1.190,  1-sigma level  0.090
Q1    1   1.2415  0.2797  0.8746  11.00000  0.05    0.82
Q2    1   1.3039  0.8103  0.9471  11.00000  0.05    0.77
Q3    1   0.7572  0.3017  0.6086  11.00000  0.05    0.28
Q4    1   1.0318  0.5507  0.9154  11.00000  0.05    0.24
Q5    1   0.5073  0.2532  0.5012  11.00000  0.05    0.22
Q6    1   1.1213  0.1165  1.0342  11.00000  0.05    0.22
Q7    1   1.4245  0.2230  1.1267  11.00000  0.05    0.22
Q8    1   0.6239  0.2172  0.5132  11.00000  0.05    0.21
Q9    1   0.2638  0.4800  0.8563  11.00000  0.05    0.21
Q10   1   1.0789  0.7605  0.9201  11.00000  0.05    0.21
Q11   1   0.3932  0.2992  0.4888  11.00000  0.05    0.20
Q12   1   1.0453  0.0640  0.9099  11.00000  0.05    0.20
Q13   1   1.0085  0.7188  0.9950  11.00000  0.05    0.19
Q14   1   0.9123 -0.0441  0.8826  11.00000  0.05    0.19
Q15   1   1.4636  0.3048  0.9216  11.00000  0.05    0.19
Q16   1   1.2710  0.8854  0.7864  11.00000  0.05    0.19
Q17   1   0.9104  0.0284  0.7892  11.00000  0.05    0.19
Q18   1   1.2490  0.8645  0.8146  11.00000  0.05    0.19
Q19   1   1.3210  0.6125  0.9756  11.00000  0.05    0.19
Q20   1   0.2841  0.2499  0.3878  11.00000  0.05    0.18
Q21   1   1.3150  1.0177  0.9064  11.00000  0.05    0.18
Q22   1   0.9934  0.2066  0.9871  11.00000  0.05    0.18
Q23   1   1.0422  0.7474  0.9492  11.00000  0.05    0.18
Q24   1   0.9079  0.4441  0.8792  11.00000  0.05    0.18
Q25   1   1.0099  0.7408  0.8729  11.00000  0.05    0.17
Q26   1   1.1234  0.8834  0.8527  11.00000  0.05    0.17
Q27   1   1.3532  0.5834  1.0605  11.00000  0.05    0.17
Q28   1   0.4461  0.2743  0.5438  11.00000  0.05    0.17
Q29   1   0.8253  0.1311  0.2709  11.00000  0.05    0.17
Q30   1   0.2742  0.3844  0.7985  11.00000  0.05    0.17
;

_shelx_res_checksum              35431
####################################################################### 
# 
# This file contains crystal structure data downloaded from the 
# Cambridge Structural Database (CSD) hosted by the Cambridge 
# Crystallographic Data Centre (CCDC).
# 
# Full information about CCDC data access policies and citation 
# guidelines are available at http://www.ccdc.cam.ac.uk/access/V1 
# 
# Audit and citation data items may have been added by the CCDC. 
# Please retain this information to preserve the provenance of 
# this file and to allow appropriate attribution of the data. 
# 
#######################################################################

data_375K_D22bpy-Dia
_database_code_depnum_ccdc_archive 'CCDC 1944398'
loop_
_audit_author_name
_audit_author_address
'Sachio Horiuchi'
;National Institute of Advanced Science and Technology 
Japan
;
_audit_update_record             
;
2019-10-24 deposited with the CCDC.	2019-11-22 downloaded from the CCDC.
;

#==============================================================================
# CHEMICAL DATA

_chemical_formula_sum            'C16 H10 I2 N2 O4'
_chemical_formula_moiety         'C16 H10 I2 N2 O4'
_chemical_formula_weight         548.07
_chemical_melting_point          ?

#==============================================================================
# CRYSTAL DATA
_space_group_crystal_system      triclinic
_space_group_name_H-M_alt        'P -1'
_space_group_name_Hall           '-P 1'
_space_group_IT_number           2
loop_
_symmetry_equiv_pos_site_id
_symmetry_equiv_pos_as_xyz
1 +X,+Y,+Z
2 -X,-Y,-Z
#------------------------------------------------------------------------------
_cell_length_a                   4.8002(3)
_cell_length_b                   8.5129(5)
_cell_length_c                   11.2407(7)
_cell_angle_alpha                102.1304(9)
_cell_angle_beta                 101.7257(10)
_cell_angle_gamma                104.5226(11)
_cell_volume                     418.54(4)
_cell_formula_units_Z            1
_cell_measurement_reflns_used    4465
_cell_measurement_theta_min      1.86
_cell_measurement_theta_max      38.70
_cell_measurement_temperature    375
#------------------------------------------------------------------------------
_exptl_crystal_description       plate
_exptl_crystal_colour            red
_exptl_crystal_size_max          0.100
_exptl_crystal_size_mid          0.100
_exptl_crystal_size_min          0.100
_exptl_crystal_density_diffrn    2.174
_exptl_crystal_density_meas      ?
_exptl_crystal_density_method    'not measured'
_exptl_crystal_F_000             258.00
_exptl_absorpt_coefficient_mu    3.412
_exptl_absorpt_correction_type   multi-scan
_exptl_absorpt_process_details   'CrystalClear (Rigaku, ????)'
_exptl_absorpt_correction_T_min  0.702
_exptl_absorpt_correction_T_max  1.000

#==============================================================================
# EXPERIMENTAL DATA

_diffrn_ambient_temperature      375
_diffrn_radiation_type           synchrotron
_diffrn_radiation_wavelength     0.68750
_diffrn_measurement_device_type  'IPDSC (Rigaku)'
_diffrn_reflns_number            3497
_diffrn_reflns_av_unetI/netI     0.0220
_diffrn_reflns_av_R_equivalents  0.0242
_diffrn_reflns_theta_max         29.998
_diffrn_reflns_theta_min         1.862
_diffrn_reflns_theta_full        24.362
_diffrn_measured_fraction_theta_max 0.668
_diffrn_measured_fraction_theta_full 0.744
_diffrn_reflns_Laue_measured_fraction_max 0.668
_diffrn_reflns_Laue_measured_fraction_full 0.744
_diffrn_reflns_point_group_measured_fraction_max 0.668
_diffrn_reflns_point_group_measured_fraction_full 0.744
_diffrn_reflns_limit_h_min       -5
_diffrn_reflns_limit_h_max       5
_diffrn_reflns_limit_k_min       -11
_diffrn_reflns_limit_k_max       12
_diffrn_reflns_limit_l_min       -15
_diffrn_reflns_limit_l_max       16
_diffrn_standards_number         0
_diffrn_standards_interval_count .
_diffrn_standards_decay_%        ?
_reflns_number_total             1798
_reflns_number_gt                1672
_reflns_threshold_expression     F^2^>2.0\s(F^2^)
_reflns_Friedel_coverage         0.000
_reflns_Friedel_fraction_max     .
_reflns_Friedel_fraction_full    .

#==============================================================================
# REFINEMENT DATA

_refine_special_details          
;
    Refinement was performed using all reflections. The weighted 
    R-factor (wR) and goodness of fit (S) are based on F^2^.
    R-factor (gt) are based on F. The threshold expression of
    F^2^ > 2.0 sigma(F^2^) is used only for calculating R-factor (gt).
;
_refine_ls_structure_factor_coef Fsqd
_refine_ls_R_factor_all          0.0424
_refine_ls_R_factor_gt           0.0400
_refine_ls_wR_factor_ref         0.1094
_refine_ls_wR_factor_gt          0.1066
_refine_ls_number_restraints     0
_refine_ls_hydrogen_treatment    refxyz
_refine_ls_number_reflns         1798
_refine_ls_number_parameters     130
_refine_ls_goodness_of_fit_ref   1.090
_refine_ls_weighting_scheme      calc
_refine_ls_weighting_details     
'w = 1/[\s^2^(Fo^2^)+(0.0611P)^2^+0.1931P] where P=(Fo^2^+2Fc^2^)/3'
_atom_sites_solution_hydrogens   geom
_atom_sites_solution_primary     direct
_atom_sites_solution_secondary   difmap
_refine_ls_shift/su_max          0.000
_refine_diff_density_max         0.83
_refine_diff_density_min         -0.77
_refine_ls_extinction_method     SHELXL
_refine_ls_extinction_coef       0.266(13)

loop_
_atom_type_symbol
_atom_type_description
_atom_type_scat_dispersion_real
_atom_type_scat_dispersion_imag
_atom_type_scat_source
C C 0.0019 0.0015
;
International Tables for Crystallography
(Vol. C, Tables 4.2.6.8 and 6.1.1.4)
;
H H 0.0000 0.0000
;
International Tables for Crystallography
(Vol. C, Table 6.1.1.4)
;
N N 0.0056 0.0031
;
International Tables for Crystallography
(Vol. C, Tables 4.2.6.8 and 6.1.1.4)
;
O O 0.0100 0.0057
;
International Tables for Crystallography
(Vol. C, Tables 4.2.6.8 and 6.1.1.4)
;
I I -0.4915 1.7168
;
International Tables for Crystallography
(Vol. C, Tables 4.2.6.8 and 6.1.1.4)
;

#==============================================================================
# ATOMIC COORDINATES AND THERMAL PARAMETERS

loop_
_atom_site_label
_atom_site_type_symbol
_atom_site_fract_x
_atom_site_fract_y
_atom_site_fract_z
_atom_site_U_iso_or_equiv
_atom_site_adp_type
_atom_site_occupancy
_atom_site_site_symmetry_order
_atom_site_calc_flag
_atom_site_refinement_flags_posn
_atom_site_refinement_flags_adp
_atom_site_refinement_flags_occupancy
_atom_site_disorder_assembly
_atom_site_disorder_group
I1 I 0.10796(8) 0.27371(4) 0.41192(3) 0.0739(3) Uani 1 1 d . . . . .
O1 O 0.4766(11) 0.2575(4) 0.6790(3) 0.0797(12) Uani 1 1 d . . . . .
O2 O 0.7815(9) 0.0572(4) 0.7460(2) 0.0719(10) Uani 1 1 d . . . . .
N1 N 0.7075(10) 0.3010(4) 0.9409(3) 0.0705(12) Uani 1 1 d . . . . .
C1 C 0.8817(9) 0.4488(4) 1.0215(2) 0.0494(10) Uani 1 1 d . . . . .
C2 C 0.4867(14) 0.2027(6) 0.9742(4) 0.0783(17) Uani 1 1 d . . . . .
C3 C 0.4338(14) 0.2456(6) 1.0901(4) 0.0694(15) Uani 1 1 d . . . . .
C4 C 0.6077(14) 0.3970(6) 1.1729(3) 0.0724(15) Uani 1 1 d . . . . .
C5 C 0.8323(12) 0.4997(5) 1.1385(3) 0.0654(13) Uani 1 1 d . . . . .
C6 C 0.3342(9) 0.1093(4) 0.4634(3) 0.0519(10) Uani 1 1 d . . . . .
C7 C 0.4809(10) 0.1392(4) 0.5914(3) 0.0554(11) Uani 1 1 d . . . . .
C8 C 0.6542(9) 0.0246(4) 0.6291(3) 0.0533(11) Uani 1 1 d . . . . .
H1 H 0.368(14) 0.104(6) 0.904(5) 0.069(14) Uiso 1 1 d . . . . .
H2 H 0.254(19) 0.176(9) 1.111(7) 0.093(19) Uiso 1 1 d . . . . .
H3 H 0.538(18) 0.431(8) 1.248(6) 0.096(19) Uiso 1 1 d . . . . .
H4 H 0.958(14) 0.600(7) 1.203(5) 0.074(15) Uiso 1 1 d . . . . .
H5 H 0.638(15) 0.217(7) 0.783(5) 0.071(15) Uiso 1 1 d . . . . .

loop_
_atom_site_aniso_label
_atom_site_aniso_U_11
_atom_site_aniso_U_22
_atom_site_aniso_U_33
_atom_site_aniso_U_23
_atom_site_aniso_U_13
_atom_site_aniso_U_12
I1 0.0695(4) 0.0766(3) 0.0941(3) 0.04106(17) 0.03178(18) 0.0320(2)
O1 0.107(3) 0.0722(16) 0.0571(13) 0.0008(12) 0.0208(15) 0.038(2)
O2 0.087(3) 0.0772(17) 0.0462(10) 0.0112(10) 0.0071(11) 0.0293(18)
N1 0.092(3) 0.0621(16) 0.0439(11) 0.0017(11) 0.0226(13) 0.0084(18)
C1 0.060(2) 0.0534(13) 0.0366(10) 0.0101(9) 0.0122(10) 0.0226(16)
C2 0.095(4) 0.063(2) 0.066(2) 0.0087(16) 0.028(2) 0.008(2)
C3 0.079(4) 0.070(2) 0.071(2) 0.0294(17) 0.030(2) 0.026(3)
C4 0.089(4) 0.083(2) 0.0517(15) 0.0176(15) 0.0308(17) 0.029(3)
C5 0.076(3) 0.070(2) 0.0451(13) 0.0042(13) 0.0228(14) 0.018(2)
C6 0.050(2) 0.0558(15) 0.0515(13) 0.0157(11) 0.0167(12) 0.0156(17)
C7 0.059(2) 0.0565(15) 0.0436(12) 0.0061(11) 0.0149(12) 0.0117(17)
C8 0.051(2) 0.0574(15) 0.0451(12) 0.0082(11) 0.0147(11) 0.0093(17)

#==============================================================================
_computing_data_collection       PROCESS-AUTO
_computing_cell_refinement       PROCESS-AUTO
_computing_data_reduction        PROCESS-AUTO
_computing_structure_solution    'SIR2004 (Burla, et al., 2005)'
_computing_structure_refinement  'SHELXL Version 2018/3 (Sheldrick, 2008)'
_computing_publication_material  'CrystalStructure 4.3 (Rigaku, 2019)'
_computing_molecular_graphics    'CrystalStructure 4.3'

#==============================================================================
# MOLECULAR GEOMETRY

_geom_special_details            
;
 All esds (except the esd in the dihedral angle between two l.s. planes)
 are estimated using the full covariance matrix.  The cell esds are taken
 into account individually in the estimation of esds in distances, angles
 and torsion angles; correlations between esds in cell parameters are only
 used when they are defined by crystal symmetry.  An approximate (isotropic)
 treatment of cell esds is used for estimating esds involving l.s. planes.
;

loop_
_geom_bond_atom_site_label_1
_geom_bond_atom_site_label_2
_geom_bond_distance
_geom_bond_site_symmetry_2
_geom_bond_publ_flag
I1 C6 2.079(5) . ?
O1 C7 1.259(5) . ?
O1 H5 1.42(7) . ?
O2 C8 1.270(4) . ?
N1 C1 1.337(4) . ?
N1 C2 1.346(6) . ?
C1 C5 1.382(4) . ?
C1 C1 1.479(7) 2_767 ?
C2 C3 1.369(6) . ?
C2 H1 0.98(5) . ?
C3 C4 1.365(7) . ?
C3 H2 1.02(8) . ?
C4 C5 1.385(6) . ?
C4 H3 0.98(7) . ?
C5 H4 0.96(5) . ?
C6 C8 1.393(5) 2_656 ?
C6 C7 1.405(5) . ?
C7 C8 1.503(7) . ?

loop_
_geom_angle_atom_site_label_1
_geom_angle_atom_site_label_2
_geom_angle_atom_site_label_3
_geom_angle
_geom_angle_site_symmetry_1
_geom_angle_site_symmetry_3
_geom_angle_publ_flag
C7 O1 H5 98(2) . . ?
C1 N1 C2 119.9(3) . . ?
N1 C1 C5 119.6(3) . . ?
N1 C1 C1 117.1(3) . 2_767 ?
C5 C1 C1 123.3(3) . 2_767 ?
N1 C2 C3 122.7(4) . . ?
N1 C2 H1 111(3) . . ?
C3 C2 H1 126(3) . . ?
C4 C3 C2 118.1(4) . . ?
C4 C3 H2 120(4) . . ?
C2 C3 H2 122(4) . . ?
C3 C4 C5 119.5(4) . . ?
C3 C4 H3 115(4) . . ?
C5 C4 H3 125(4) . . ?
C1 C5 C4 120.2(3) . . ?
C1 C5 H4 124(3) . . ?
C4 C5 H4 116(3) . . ?
C8 C6 C7 121.3(4) 2_656 . ?
C8 C6 I1 119.8(3) 2_656 . ?
C7 C6 I1 118.9(3) . . ?
O1 C7 C6 124.0(5) . . ?
O1 C7 C8 116.7(3) . . ?
C6 C7 C8 119.3(3) . . ?
O2 C8 C6 123.9(4) . 2_656 ?
O2 C8 C7 116.7(3) . . ?
C6 C8 C7 119.4(3) 2_656 . ?

loop_
_geom_torsion_atom_site_label_1
_geom_torsion_atom_site_label_2
_geom_torsion_atom_site_label_3
_geom_torsion_atom_site_label_4
_geom_torsion
_geom_torsion_site_symmetry_1
_geom_torsion_site_symmetry_2
_geom_torsion_site_symmetry_3
_geom_torsion_site_symmetry_4
_geom_torsion_publ_flag
C2 N1 C1 C5 -0.4(7) . . . . ?
C2 N1 C1 C1 -179.5(6) . . . 2_767 ?
C1 N1 C2 C3 -1.3(9) . . . . ?
N1 C2 C3 C4 2.0(10) . . . . ?
C2 C3 C4 C5 -1.0(9) . . . . ?
N1 C1 C5 C4 1.3(8) . . . . ?
C1 C1 C5 C4 -179.7(6) 2_767 . . . ?
C3 C4 C5 C1 -0.6(9) . . . . ?
C8 C6 C7 O1 -179.6(4) 2_656 . . . ?
I1 C6 C7 O1 2.4(5) . . . . ?
C8 C6 C7 C8 0.1(6) 2_656 . . . ?
I1 C6 C7 C8 -177.9(2) . . . . ?
O1 C7 C8 O2 -0.1(5) . . . . ?
C6 C7 C8 O2 -179.8(3) . . . . ?
O1 C7 C8 C6 179.6(4) . . . 2_656 ?
C6 C7 C8 C6 -0.1(5) . . . 2_656 ?


#==============================================================================
# Additional structures and associated data_? identifiers
# should be added at this point if there is more than one 
# structure analysis in the CIF.

# start Validation Reply Form
_vrf_PLAT029_375K_D22bpy-Dia     
;
PROBLEM: _diffrn_measured_fraction_theta_full value Low .      0.744 Why?  
RESPONSE:
The data have been collected on 1-circle goniometer with IP area detector 
diffractometer. It is only the very high angle data that is incomplete due to 
the shape of the area detector, and we have ca. 100% coverage in the low angle 
data. This will always be a problem with area detector data that is not 
truncated. In addition, changing the direction of crystal is difficult 
due to the N2 blower for the temperaature control. The obtained 
analysis was sufficient to elucidate the molecular structure. 
;
_vrf_PLAT305_375K_D22bpy-Dia     
;
PROBLEM: Isolated Hydrogen Atom   (Outside Bond Range ??)         H5 Check 
RESPONSE:
The hydrogen atom has bifurcated hydrogen bond between two oxygen 
atoms and a nitrogen atom in this phase. This is essential 
quality for this compound.  
;
_vrf_PLAT430_375K_D22bpy-Dia     
;
PROBLEM: Short Inter D...A Contact  O1       ..N1       .       2.84 Ang.  
RESPONSE: 
The two molecules are connected strong hydrogen bond.  This is 
essential quality for this compound.  
;
_vrf_PLAT772_375K_D22bpy-Dia     
;
PROBLEM: Suspect O-H Bond in CIF: O1       --H5        ..       1.42 Ang.  
RESPONSE: 
The hydrogen atom has bifurcated hydrogen bond between two oxygen 
atoms and a nitrogen atom in this phase. 
;
_vrf_PLAT911_375K_D22bpy-Dia     
;
PROBLEM: Missing FCF Refl Between Thmin & STh/L=    0.600        389 Report
RESPONSE:
A part of the data are missing by the blind area due to the cooling device. 
;
# end Validation Reply Form


_shelx_res_file                  
;
TITL 375K
    shelxl.res
    created by SHELXL-2018/3 at 14:39:58 on 22-Oct-2019
CELL  0.68750 4.80020 8.51290 11.24070 102.13040 101.72570 104.52260
ZERR  1 0.00030 0.00050 0.00070 0.00090 0.00100 0.00110
LATT 1
SFAC C H N O I
UNIT 16 10 2 4 2
SHEL 99999.000000 0.687500
OMIT    1  -3   2
OMIT    1  -1   2
OMIT   -1   1   2
OMIT    0   2   0
OMIT   -4   1   4
OMIT   -1   0   2
OMIT    4   0   2
L.S. 10
FMAP 2
PLAN 30
WPDB -2
HTAB
BOND $H
CONF
LIST 4
TEMP 23.0
ACTA
SIZE 0.100 0.100 0.100
WGHT    0.061100    0.193100
EXTI    0.265713
FVAR       3.87315
I1    5    0.107955    0.273714    0.411916    11.00000    0.06947    0.07660 =
         0.09406    0.04106    0.03178    0.03203
O1    4    0.476640    0.257466    0.678992    11.00000    0.10721    0.07218 =
         0.05713    0.00078    0.02079    0.03833
O2    4    0.781515    0.057150    0.745956    11.00000    0.08683    0.07723 =
         0.04616    0.01125    0.00708    0.02928
N1    3    0.707477    0.300988    0.940853    11.00000    0.09244    0.06213 =
         0.04395    0.00169    0.02261    0.00843
C1    1    0.881746    0.448753    1.021520    11.00000    0.05970    0.05343 =
         0.03660    0.01005    0.01218    0.02260
C2    1    0.486698    0.202686    0.974218    11.00000    0.09454    0.06327 =
         0.06635    0.00866    0.02832    0.00821
C3    1    0.433791    0.245618    1.090058    11.00000    0.07884    0.06962 =
         0.07080    0.02936    0.03002    0.02582
C4    1    0.607702    0.396951    1.172935    11.00000    0.08922    0.08267 =
         0.05170    0.01758    0.03075    0.02882
C5    1    0.832334    0.499723    1.138464    11.00000    0.07592    0.07038 =
         0.04507    0.00425    0.02285    0.01850
C6    1    0.334200    0.109305    0.463442    11.00000    0.04975    0.05585 =
         0.05152    0.01570    0.01674    0.01560
C7    1    0.480914    0.139155    0.591400    11.00000    0.05932    0.05647 =
         0.04358    0.00605    0.01492    0.01171
C8    1    0.654200    0.024617    0.629068    11.00000    0.05106    0.05736 =
         0.04512    0.00825    0.01470    0.00934
H1    2    0.367701    0.103895    0.904047    11.00000    0.06942
H2    2    0.254093    0.175778    1.111152    11.00000    0.09350
H3    2    0.538204    0.431287    1.247808    11.00000    0.09563
H4    2    0.958242    0.600284    1.203310    11.00000    0.07350
H5    2    0.638042    0.216716    0.782576    11.00000    0.07075
HKLF 4


REM  375K
REM wR2 = 0.1094, GooF = S = 1.090, Restrained GooF = 1.090 for all data
REM R1 = 0.0400 for 1672 Fo > 4sig(Fo) and 0.0424 for all 1798 data
REM 130 parameters refined using 0 restraints

END

WGHT      0.0611      0.1950

REM Instructions for potential hydrogen bonds
HTAB O1 O2
HTAB O1 N1

REM Highest difference peak  0.830,  deepest hole -0.773,  1-sigma level  0.128
Q1    1   0.2283  0.3608  0.4383  11.00000  0.05    0.83
Q2    1   0.0261  0.3324  0.4453  11.00000  0.05    0.55
Q3    1   0.0334  0.1581  0.3780  11.00000  0.05    0.49
Q4    1   0.2309  0.4752  0.4769  11.00000  0.05    0.41
Q5    1   0.2460  0.5490  0.4964  11.00000  0.05    0.38
Q6    1  -0.0595  0.1348  0.3156  11.00000  0.05    0.35
Q7    1   0.7063  0.2819  0.8905  11.00000  0.05    0.32
Q8    1   0.3398  0.1847  0.8431  11.00000  0.05    0.30
Q9    1   0.3241  0.1920  0.3793  11.00000  0.05    0.29
Q10   1   0.5271  0.2662  0.9357  11.00000  0.05    0.28
Q11   1   0.6558  0.4531  1.4237  11.00000  0.05    0.26
Q12   1   0.7223  0.4496  0.6326  11.00000  0.05    0.25
Q13   1   0.1590  0.1380  0.9958  11.00000  0.05    0.24
Q14   1   0.4589  0.2183  0.3368  11.00000  0.05    0.23
Q15   1   0.2218  0.0335  0.4010  11.00000  0.05    0.23
Q16   1   0.8332  0.3430  0.9872  11.00000  0.05    0.22
Q17   1   0.9007  0.7234  1.2129  11.00000  0.05    0.21
Q18   1   0.5466  0.2972  0.6239  11.00000  0.05    0.21
Q19   1   1.0565  0.6412  1.1689  11.00000  0.05    0.21
Q20   1  -0.2894  0.1790  0.3796  11.00000  0.05    0.20
Q21   1   0.5034  0.4215  1.3553  11.00000  0.05    0.20
Q22   1   0.4295 -0.1230  0.6181  11.00000  0.05    0.20
Q23   1   0.4447  0.4934  1.3860  11.00000  0.05    0.20
Q24   1   0.6561  0.0759  0.8794  11.00000  0.05    0.19
Q25   1  -0.1625  0.2580  0.4239  11.00000  0.05    0.19
Q26   1   0.3946  0.0574  0.7376  11.00000  0.05    0.19
Q27   1   0.4739  0.0606  0.9568  11.00000  0.05    0.19
Q28   1   0.9955  0.1886  0.7582  11.00000  0.05    0.19
Q29   1   0.7768  0.1217  0.7238  11.00000  0.05    0.19
Q30   1   0.3545  0.0746  0.4012  11.00000  0.05    0.18
;

_shelx_res_checksum              97751
####################################################################### 
# 
# This file contains crystal structure data downloaded from the 
# Cambridge Structural Database (CSD) hosted by the Cambridge 
# Crystallographic Data Centre (CCDC).
# 
# Full information about CCDC data access policies and citation 
# guidelines are available at http://www.ccdc.cam.ac.uk/access/V1 
# 
# Audit and citation data items may have been added by the CCDC. 
# Please retain this information to preserve the provenance of 
# this file and to allow appropriate attribution of the data. 
# 
#######################################################################

data_H55dmbp-Hba_RT
_database_code_depnum_ccdc_archive 'CCDC 1944401'
loop_
_audit_author_name
_audit_author_address
'Sachio Horiuchi'
;National Institute of Advanced Science and Technology 
Japan
;
_audit_update_record             
;
2019-11-12 deposited with the CCDC.	2019-11-22 downloaded from the CCDC.
;

#==============================================================================
# CHEMICAL DATA

_chemical_formula_sum            'C18 H14 Br2 N2 O4'
_chemical_formula_moiety         'C18 H14 Br2 N2 O4'
_chemical_formula_weight         482.13
_chemical_melting_point          ?

#==============================================================================
# CRYSTAL DATA
_space_group_crystal_system      triclinic
_space_group_name_H-M_alt        'P -1'
_space_group_name_Hall           '-P 1'
_space_group_IT_number           2
loop_
_symmetry_equiv_pos_site_id
_symmetry_equiv_pos_as_xyz
1 +X,+Y,+Z
2 -X,-Y,-Z
#------------------------------------------------------------------------------
_cell_length_a                   8.812(3)
_cell_length_b                   9.795(3)
_cell_length_c                   11.993(3)
_cell_angle_alpha                97.0435(19)
_cell_angle_beta                 105.051(4)
_cell_angle_gamma                115.222(4)
_cell_volume                     871.5(5)
_cell_formula_units_Z            2
_cell_measurement_reflns_used    2484
_cell_measurement_theta_min      3.40
_cell_measurement_theta_max      27.50
_cell_measurement_temperature    295
#------------------------------------------------------------------------------
_exptl_crystal_description       platelet
_exptl_crystal_colour            red
_exptl_crystal_size_max          0.350
_exptl_crystal_size_mid          0.140
_exptl_crystal_size_min          0.040
_exptl_crystal_density_diffrn    1.837
_exptl_crystal_density_meas      ?
_exptl_crystal_density_method    'not measured'
_exptl_crystal_F_000             476.00
_exptl_absorpt_coefficient_mu    4.692
_exptl_absorpt_correction_type   numerical
_exptl_absorpt_process_details   'NUMABS (Rigaku, 1999)'
_exptl_absorpt_correction_T_min  0.289
_exptl_absorpt_correction_T_max  0.829

#==============================================================================
# EXPERIMENTAL DATA

_diffrn_ambient_temperature      295
_diffrn_radiation_type           'Mo K\a'
_diffrn_radiation_wavelength     0.71075
_diffrn_measurement_device_type  'Rigaku XtaLAB P200'
_diffrn_measurement_method       \w
_diffrn_detector_area_resol_mean 5.814
_diffrn_reflns_number            13734
_diffrn_reflns_av_unetI/netI     0.0304
_diffrn_reflns_av_R_equivalents  0.0293
_diffrn_reflns_theta_max         27.487
_diffrn_reflns_theta_min         3.369
_diffrn_reflns_theta_full        25.242
_diffrn_measured_fraction_theta_max 0.994
_diffrn_measured_fraction_theta_full 0.995
_diffrn_reflns_Laue_measured_fraction_max 0.994
_diffrn_reflns_Laue_measured_fraction_full 0.995
_diffrn_reflns_point_group_measured_fraction_max 0.994
_diffrn_reflns_point_group_measured_fraction_full 0.995
_diffrn_reflns_limit_h_min       -11
_diffrn_reflns_limit_h_max       11
_diffrn_reflns_limit_k_min       -12
_diffrn_reflns_limit_k_max       12
_diffrn_reflns_limit_l_min       -15
_diffrn_reflns_limit_l_max       15
_diffrn_standards_number         0
_diffrn_standards_interval_count .
_diffrn_standards_decay_%        ?
_reflns_number_total             3977
_reflns_number_gt                3096
_reflns_threshold_expression     F^2^>2.0\s(F^2^)
_reflns_Friedel_coverage         0.000
_reflns_Friedel_fraction_max     .
_reflns_Friedel_fraction_full    .

#==============================================================================
# REFINEMENT DATA

_refine_special_details          
;
    Refinement was performed using all reflections. The weighted 
    R-factor (wR) and goodness of fit (S) are based on F^2^.
    R-factor (gt) are based on F. The threshold expression of
    F^2^ > 2.0 sigma(F^2^) is used only for calculating R-factor (gt).
;
_refine_ls_structure_factor_coef Fsqd
_refine_ls_R_factor_all          0.0480
_refine_ls_R_factor_gt           0.0348
_refine_ls_wR_factor_ref         0.0999
_refine_ls_wR_factor_gt          0.0883
_refine_ls_number_restraints     0
_refine_ls_hydrogen_treatment    mixed
_refine_ls_number_reflns         3977
_refine_ls_number_parameters     246
_refine_ls_goodness_of_fit_ref   1.092
_refine_ls_weighting_scheme      calc
_refine_ls_weighting_details     
'w = 1/[\s^2^(Fo^2^)+(0.0430P)^2^+0.2174P] where P=(Fo^2^+2Fc^2^)/3'
_atom_sites_solution_hydrogens   geom
_atom_sites_solution_primary     direct
_atom_sites_solution_secondary   difmap
_refine_ls_shift/su_max          0.001
_refine_diff_density_max         0.44
_refine_diff_density_min         -0.78
_refine_ls_extinction_method     SHELXL
_refine_ls_extinction_coef       0.0070(9)

loop_
_atom_type_symbol
_atom_type_description
_atom_type_scat_dispersion_real
_atom_type_scat_dispersion_imag
_atom_type_scat_source
C C 0.0033 0.0016
;
International Tables for Crystallography
(Vol. C, Tables 4.2.6.8 and 6.1.1.4)
;
H H 0.0000 0.0000
;
International Tables for Crystallography
(Vol. C, Table 6.1.1.4)
;
Br Br -0.2901 2.4595
;
International Tables for Crystallography
(Vol. C, Tables 4.2.6.8 and 6.1.1.4)
;
N N 0.0061 0.0033
;
International Tables for Crystallography
(Vol. C, Tables 4.2.6.8 and 6.1.1.4)
;
O O 0.0106 0.0060
;
International Tables for Crystallography
(Vol. C, Tables 4.2.6.8 and 6.1.1.4)
;

#==============================================================================
# ATOMIC COORDINATES AND THERMAL PARAMETERS

loop_
_atom_site_label
_atom_site_type_symbol
_atom_site_fract_x
_atom_site_fract_y
_atom_site_fract_z
_atom_site_U_iso_or_equiv
_atom_site_adp_type
_atom_site_occupancy
_atom_site_site_symmetry_order
_atom_site_calc_flag
_atom_site_refinement_flags_posn
_atom_site_refinement_flags_adp
_atom_site_refinement_flags_occupancy
_atom_site_disorder_assembly
_atom_site_disorder_group
Br1 Br -0.25324(4) -0.31941(3) 0.06734(3) 0.04912(13) Uani 1 1 d . . . . .
Br2 Br 1.27561(4) 0.82528(3) 0.94903(3) 0.04521(13) Uani 1 1 d . . . . .
O1 O 0.1236(3) -0.0451(2) 0.21901(17) 0.0446(5) Uani 1 1 d . . . . .
O2 O 0.3182(3) 0.2112(2) 0.15994(18) 0.0515(5) Uani 1 1 d . . . . .
O3 O 0.8984(3) 0.5576(2) 0.78898(16) 0.0478(5) Uani 1 1 d . . . . .
O4 O 0.6755(3) 0.2972(2) 0.82971(17) 0.0425(5) Uani 1 1 d . . . . .
N1 N 0.4709(3) 0.1203(3) 0.36558(19) 0.0368(5) Uani 1 1 d . . . . .
N2 N 0.5039(3) 0.3458(2) 0.64136(18) 0.0329(5) Uani 1 1 d . . . . .
C1 C -0.1069(3) -0.1365(3) 0.0327(2) 0.0334(5) Uani 1 1 d . . . . .
C2 C 0.0578(3) -0.0302(3) 0.1139(2) 0.0332(5) Uani 1 1 d . . . . .
C3 C 0.1729(3) 0.1159(3) 0.0833(2) 0.0346(6) Uani 1 1 d . . . . .
C4 C 1.1201(3) 0.6419(3) 0.9795(2) 0.0313(5) Uani 1 1 d . . . . .
C5 C 0.9508(3) 0.5371(3) 0.8873(2) 0.0327(5) Uani 1 1 d . . . . .
C6 C 0.8280(3) 0.3886(3) 0.9137(2) 0.0322(5) Uani 1 1 d . . . . .
C7 C 0.5563(4) 0.0572(3) 0.3203(2) 0.0400(6) Uani 1 1 d . . . . .
H1 H 0.503548 0.000321 0.240186 0.048 Uiso 1 1 calc R U . . .
C8 C 0.7193(4) 0.0716(3) 0.3857(3) 0.0380(6) Uani 1 1 d . . . . .
C9 C 0.7919(4) 0.1549(3) 0.5046(3) 0.0425(7) Uani 1 1 d . . . . .
H2 H 0.898683 0.163950 0.553252 0.051 Uiso 1 1 calc R U . . .
C10 C 0.7072(3) 0.2250(3) 0.5523(2) 0.0395(6) Uani 1 1 d . . . . .
H3 H 0.758353 0.283436 0.631862 0.047 Uiso 1 1 calc R U . . .
C11 C 0.5454(3) 0.2072(3) 0.4800(2) 0.0314(5) Uani 1 1 d . . . . .
C12 C 0.4281(3) 0.4216(3) 0.6846(2) 0.0365(6) Uani 1 1 d . . . . .
H4 H 0.469305 0.463797 0.767011 0.044 Uiso 1 1 calc R U . . .
C13 C 0.2913(4) 0.4408(3) 0.6134(2) 0.0359(6) Uani 1 1 d . . . . .
C14 C 0.2362(3) 0.3785(3) 0.4907(2) 0.0381(6) Uani 1 1 d . . . . .
H5 H 0.145422 0.389066 0.438972 0.046 Uiso 1 1 calc R U . . .
C15 C 0.3153(3) 0.3007(3) 0.4447(2) 0.0347(6) Uani 1 1 d . . . . .
H6 H 0.278395 0.259714 0.362484 0.042 Uiso 1 1 calc R U . . .
C16 C 0.4498(3) 0.2846(3) 0.5222(2) 0.0298(5) Uani 1 1 d . . . . .
C17 C 0.8099(4) 0.0003(4) 0.3277(3) 0.0540(8) Uani 1 1 d . . . . .
H7A H 0.722447 -0.083547 0.258197 0.065 Uiso 1 1 calc R U . . .
H8B H 0.867991 -0.039800 0.383429 0.065 Uiso 1 1 calc R U . . .
H9C H 0.897166 0.078621 0.304193 0.065 Uiso 1 1 calc R U . . .
C18 C 0.2105(4) 0.5249(4) 0.6700(3) 0.0474(7) Uani 1 1 d . . . . .
H10A H 0.302783 0.611359 0.736171 0.057 Uiso 1 1 calc R U . . .
H11B H 0.123590 0.453933 0.698170 0.057 Uiso 1 1 calc R U . . .
H12C H 0.153404 0.563047 0.611807 0.057 Uiso 1 1 calc R U . . .
H13 H 0.270(8) 0.056(7) 0.266(5) 0.18(2) Uiso 1 1 d . . . . .
H14 H 0.643(7) 0.343(6) 0.748(5) 0.17(2) Uiso 1 1 d . . . . .

loop_
_atom_site_aniso_label
_atom_site_aniso_U_11
_atom_site_aniso_U_22
_atom_site_aniso_U_33
_atom_site_aniso_U_23
_atom_site_aniso_U_13
_atom_site_aniso_U_12
Br1 0.0536(2) 0.03710(19) 0.0555(2) 0.01712(14) 0.02814(16) 0.01411(15)
Br2 0.0464(2) 0.03661(19) 0.04496(19) 0.01427(13) 0.01744(14) 0.01142(14)
O1 0.0447(11) 0.0483(12) 0.0359(10) 0.0163(9) 0.0101(9) 0.0189(10)
O2 0.0440(12) 0.0425(12) 0.0393(11) 0.0044(9) 0.0017(9) 0.0046(9)
O3 0.0461(12) 0.0517(12) 0.0304(10) 0.0159(9) 0.0051(9) 0.0135(10)
O4 0.0357(10) 0.0398(11) 0.0332(10) 0.0070(8) -0.0002(8) 0.0094(9)
N1 0.0369(12) 0.0383(12) 0.0286(11) 0.0023(9) 0.0061(9) 0.0172(10)
N2 0.0319(11) 0.0366(12) 0.0252(10) 0.0058(8) 0.0068(8) 0.0144(9)
C1 0.0351(13) 0.0276(13) 0.0369(13) 0.0071(10) 0.0159(11) 0.0127(11)
C2 0.0366(13) 0.0335(13) 0.0315(13) 0.0088(10) 0.0128(11) 0.0180(11)
C3 0.0338(13) 0.0335(13) 0.0333(13) 0.0033(10) 0.0114(11) 0.0151(11)
C4 0.0330(13) 0.0280(12) 0.0298(12) 0.0074(10) 0.0099(10) 0.0126(10)
C5 0.0358(13) 0.0336(13) 0.0272(12) 0.0047(10) 0.0082(10) 0.0177(11)
C6 0.0318(13) 0.0298(13) 0.0322(12) 0.0045(10) 0.0088(10) 0.0146(10)
C7 0.0424(15) 0.0380(15) 0.0355(14) 0.0031(11) 0.0124(12) 0.0181(12)
C8 0.0387(14) 0.0324(14) 0.0422(15) 0.0091(11) 0.0182(12) 0.0141(11)
C9 0.0336(14) 0.0487(17) 0.0421(15) 0.0076(12) 0.0088(12) 0.0206(13)
C10 0.0323(13) 0.0484(16) 0.0321(13) 0.0029(11) 0.0056(11) 0.0196(12)
C11 0.0317(13) 0.0310(13) 0.0290(12) 0.0071(10) 0.0112(10) 0.0127(11)
C12 0.0353(13) 0.0377(14) 0.0331(13) 0.0082(11) 0.0122(11) 0.0144(11)
C13 0.0365(14) 0.0297(13) 0.0408(14) 0.0100(11) 0.0180(12) 0.0123(11)
C14 0.0334(13) 0.0408(15) 0.0381(14) 0.0107(11) 0.0086(11) 0.0180(12)
C15 0.0335(13) 0.0375(14) 0.0280(12) 0.0055(10) 0.0072(10) 0.0154(11)
C16 0.0268(12) 0.0287(12) 0.0268(12) 0.0057(9) 0.0088(10) 0.0079(10)
C17 0.0531(19) 0.056(2) 0.059(2) 0.0056(15) 0.0242(16) 0.0310(16)
C18 0.0531(18) 0.0442(17) 0.0535(18) 0.0104(14) 0.0248(15) 0.0280(15)

#==============================================================================
_computing_data_collection       'CrystalClear-SM Expert 2.1 b29 (Rigaku, 2013)'
_computing_cell_refinement       'CrystalClear-SM Expert 2.1 b29'
_computing_data_reduction        'CrystalClear-SM Expert 2.1 b29'
_computing_structure_solution    'Il Milione (Burla, et al., 2007)'
_computing_structure_refinement  'SHELXL Version 2018/3 (Sheldrick, 2008)'
_computing_publication_material  'CrystalStructure 4.3 (Rigaku, 2018)'
_computing_molecular_graphics    'CrystalStructure 4.3'

#==============================================================================
# MOLECULAR GEOMETRY

_geom_special_details            
;
 All esds (except the esd in the dihedral angle between two l.s. planes)
 are estimated using the full covariance matrix.  The cell esds are taken
 into account individually in the estimation of esds in distances, angles
 and torsion angles; correlations between esds in cell parameters are only
 used when they are defined by crystal symmetry.  An approximate (isotropic)
 treatment of cell esds is used for estimating esds involving l.s. planes.
;

loop_
_geom_bond_atom_site_label_1
_geom_bond_atom_site_label_2
_geom_bond_distance
_geom_bond_site_symmetry_2
_geom_bond_publ_flag
Br1 C1 1.881(3) . ?
Br2 C4 1.887(3) . ?
O1 C2 1.298(3) . ?
O1 H13 1.16(6) . ?
O2 C3 1.231(3) . ?
O3 C5 1.223(3) . ?
O4 C6 1.293(3) . ?
O4 H14 1.14(6) . ?
N1 C7 1.331(3) . ?
N1 C11 1.345(3) . ?
N2 C12 1.332(3) . ?
N2 C16 1.350(3) . ?
C1 C2 1.367(3) . ?
C1 C3 1.436(4) 2 ?
C2 C3 1.516(4) . ?
C4 C6 1.358(4) 2_767 ?
C4 C5 1.436(3) . ?
C5 C6 1.529(4) . ?
C7 C8 1.384(4) . ?
C7 H1 0.9300 . ?
C8 C9 1.380(4) . ?
C8 C17 1.501(4) . ?
C9 C10 1.384(4) . ?
C9 H2 0.9300 . ?
C10 C11 1.387(3) . ?
C10 H3 0.9300 . ?
C11 C16 1.487(4) . ?
C12 C13 1.384(4) . ?
C12 H4 0.9300 . ?
C13 C14 1.389(4) . ?
C13 C18 1.504(4) . ?
C14 C15 1.385(4) . ?
C14 H5 0.9300 . ?
C15 C16 1.384(3) . ?
C15 H6 0.9300 . ?
C17 H7A 0.9600 . ?
C17 H8B 0.9600 . ?
C17 H9C 0.9600 . ?
C18 H10A 0.9600 . ?
C18 H11B 0.9600 . ?
C18 H12C 0.9600 . ?

loop_
_geom_angle_atom_site_label_1
_geom_angle_atom_site_label_2
_geom_angle_atom_site_label_3
_geom_angle
_geom_angle_site_symmetry_1
_geom_angle_site_symmetry_3
_geom_angle_publ_flag
C2 O1 H13 110(3) . . ?
C6 O4 H14 116(3) . . ?
C7 N1 C11 119.9(2) . . ?
C12 N2 C16 120.2(2) . . ?
C2 C1 C3 121.7(2) . 2 ?
C2 C1 Br1 121.0(2) . . ?
C3 C1 Br1 117.35(19) 2 . ?
O1 C2 C1 123.7(2) . . ?
O1 C2 C3 116.5(2) . . ?
C1 C2 C3 119.7(2) . . ?
O2 C3 C1 123.5(2) . 2 ?
O2 C3 C2 117.9(2) . . ?
C1 C3 C2 118.6(2) 2 . ?
C6 C4 C5 122.1(2) 2_767 . ?
C6 C4 Br2 119.46(19) 2_767 . ?
C5 C4 Br2 118.48(19) . . ?
O3 C5 C4 124.8(2) . . ?
O3 C5 C6 117.7(2) . . ?
C4 C5 C6 117.5(2) . . ?
O4 C6 C4 123.3(2) . 2_767 ?
O4 C6 C5 116.2(2) . . ?
C4 C6 C5 120.5(2) 2_767 . ?
N1 C7 C8 123.6(2) . . ?
N1 C7 H1 118.2 . . ?
C8 C7 H1 118.2 . . ?
C9 C8 C7 116.4(2) . . ?
C9 C8 C17 123.0(3) . . ?
C7 C8 C17 120.6(3) . . ?
C8 C9 C10 120.7(3) . . ?
C8 C9 H2 119.7 . . ?
C10 C9 H2 119.7 . . ?
C9 C10 C11 119.3(2) . . ?
C9 C10 H3 120.3 . . ?
C11 C10 H3 120.3 . . ?
N1 C11 C10 120.0(2) . . ?
N1 C11 C16 117.2(2) . . ?
C10 C11 C16 122.8(2) . . ?
N2 C12 C13 123.5(2) . . ?
N2 C12 H4 118.3 . . ?
C13 C12 H4 118.3 . . ?
C12 C13 C14 116.4(2) . . ?
C12 C13 C18 120.0(3) . . ?
C14 C13 C18 123.7(3) . . ?
C15 C14 C13 120.6(2) . . ?
C15 C14 H5 119.7 . . ?
C13 C14 H5 119.7 . . ?
C16 C15 C14 119.5(2) . . ?
C16 C15 H6 120.3 . . ?
C14 C15 H6 120.3 . . ?
N2 C16 C15 119.9(2) . . ?
N2 C16 C11 117.2(2) . . ?
C15 C16 C11 122.8(2) . . ?
C8 C17 H7A 109.5 . . ?
C8 C17 H8B 109.5 . . ?
H7A C17 H8B 109.5 . . ?
C8 C17 H9C 109.5 . . ?
H7A C17 H9C 109.5 . . ?
H8B C17 H9C 109.5 . . ?
C13 C18 H10A 109.5 . . ?
C13 C18 H11B 109.5 . . ?
H10A C18 H11B 109.5 . . ?
C13 C18 H12C 109.5 . . ?
H10A C18 H12C 109.5 . . ?
H11B C18 H12C 109.5 . . ?

loop_
_geom_torsion_atom_site_label_1
_geom_torsion_atom_site_label_2
_geom_torsion_atom_site_label_3
_geom_torsion_atom_site_label_4
_geom_torsion
_geom_torsion_site_symmetry_1
_geom_torsion_site_symmetry_2
_geom_torsion_site_symmetry_3
_geom_torsion_site_symmetry_4
_geom_torsion_publ_flag
C3 C1 C2 O1 -179.1(2) 2 . . . ?
Br1 C1 C2 O1 -1.1(4) . . . . ?
C3 C1 C2 C3 1.8(4) 2 . . . ?
Br1 C1 C2 C3 179.80(17) . . . . ?
O1 C2 C3 O2 -1.3(4) . . . . ?
C1 C2 C3 O2 177.9(2) . . . . ?
O1 C2 C3 C1 179.1(2) . . . 2 ?
C1 C2 C3 C1 -1.8(4) . . . 2 ?
C6 C4 C5 O3 -178.9(3) 2_767 . . . ?
Br2 C4 C5 O3 0.0(4) . . . . ?
C6 C4 C5 C6 0.6(4) 2_767 . . . ?
Br2 C4 C5 C6 179.43(17) . . . . ?
O3 C5 C6 O4 -1.3(4) . . . . ?
C4 C5 C6 O4 179.2(2) . . . . ?
O3 C5 C6 C4 178.9(2) . . . 2_767 ?
C4 C5 C6 C4 -0.6(4) . . . 2_767 ?
C11 N1 C7 C8 1.9(4) . . . . ?
N1 C7 C8 C9 1.0(4) . . . . ?
N1 C7 C8 C17 -178.5(3) . . . . ?
C7 C8 C9 C10 -2.8(4) . . . . ?
C17 C8 C9 C10 176.7(3) . . . . ?
C8 C9 C10 C11 1.8(4) . . . . ?
C7 N1 C11 C10 -3.0(4) . . . . ?
C7 N1 C11 C16 175.3(2) . . . . ?
C9 C10 C11 N1 1.1(4) . . . . ?
C9 C10 C11 C16 -177.1(3) . . . . ?
C16 N2 C12 C13 0.9(4) . . . . ?
N2 C12 C13 C14 -1.2(4) . . . . ?
N2 C12 C13 C18 178.6(3) . . . . ?
C12 C13 C14 C15 0.5(4) . . . . ?
C18 C13 C14 C15 -179.2(3) . . . . ?
C13 C14 C15 C16 0.3(4) . . . . ?
C12 N2 C16 C15 0.1(4) . . . . ?
C12 N2 C16 C11 177.6(2) . . . . ?
C14 C15 C16 N2 -0.7(4) . . . . ?
C14 C15 C16 C11 -178.0(3) . . . . ?
N1 C11 C16 N2 167.44(19) . . . . ?
C10 C11 C16 N2 -14.3(4) . . . . ?
N1 C11 C16 C15 -15.1(4) . . . . ?
C10 C11 C16 C15 163.1(2) . . . . ?

loop_
_geom_hbond_atom_site_label_D
_geom_hbond_atom_site_label_H
_geom_hbond_atom_site_label_A
_geom_hbond_site_symmetry_D
_geom_hbond_site_symmetry_H
_geom_hbond_site_symmetry_A
_geom_hbond_distance_DA
_geom_hbond_distance_DH
_geom_hbond_distance_HA
_geom_hbond_angle_DHA
_geom_hbond_publ_flag
O1 H13 O2 . . . 2.673(3) 1.16(5) 2.08(7) 107(4) no
O1 H13 N1 . . . 2.713(3) 1.16(5) 1.65(6) 149(6) no
O4 H14 O3 . . . 2.671(3) 1.14(6) 2.21(5) 101(3) no
N2 H14 O3 . . . 3.046(3) 1.54(6) 2.21(5) 107(3) no

#==============================================================================
# Additional structures and associated data_? identifiers
# should be added at this point if there is more than one 
# structure analysis in the CIF.

_shelx_res_file                  
;
TITL dm55hba1
    shelxl.res
    created by SHELXL-2018/3 at 09:00:17 on 12-Nov-2019
CELL  0.71075 8.81200 9.79500 11.99300 97.04350 105.05100 115.22200
ZERR  2 0.00300 0.00300 0.00300 0.00190 0.00400 0.00400
LATT 1
SFAC C H BR N O
UNIT 36 28 4 4 8
L.S. 10
FMAP 2
PLAN 8
WPDB -2
HTAB
BOND $H
CONF
LIST 4
TEMP 22.0
ACTA
SIZE 0.350 0.140 0.040
WGHT    0.043000    0.217400
EXTI    0.007049
FVAR       0.91801
BR1   3   -0.253243   -0.319413    0.067337    11.00000    0.05356    0.03710 =
         0.05549    0.01712    0.02814    0.01411
BR2   3    1.275607    0.825284    0.949030    11.00000    0.04640    0.03661 =
         0.04496    0.01427    0.01744    0.01142
O1    5    0.123605   -0.045093    0.219012    11.00000    0.04471    0.04830 =
         0.03593    0.01628    0.01013    0.01894
O2    5    0.318184    0.211214    0.159942    11.00000    0.04397    0.04252 =
         0.03927    0.00438    0.00172    0.00462
O3    5    0.898420    0.557580    0.788977    11.00000    0.04605    0.05169 =
         0.03044    0.01589    0.00510    0.01349
O4    5    0.675466    0.297244    0.829713    11.00000    0.03566    0.03984 =
         0.03317    0.00698   -0.00022    0.00937
N1    4    0.470871    0.120339    0.365583    11.00000    0.03695    0.03832 =
         0.02864    0.00234    0.00614    0.01717
N2    4    0.503920    0.345836    0.641358    11.00000    0.03194    0.03659 =
         0.02522    0.00585    0.00682    0.01445
C1    1   -0.106943   -0.136476    0.032728    11.00000    0.03508    0.02758 =
         0.03687    0.00714    0.01592    0.01274
C2    1    0.057823   -0.030155    0.113912    11.00000    0.03661    0.03352 =
         0.03151    0.00883    0.01283    0.01797
C3    1    0.172935    0.115949    0.083284    11.00000    0.03385    0.03352 =
         0.03329    0.00328    0.01143    0.01509
C4    1    1.120071    0.641871    0.979511    11.00000    0.03301    0.02798 =
         0.02981    0.00741    0.00994    0.01264
C5    1    0.950791    0.537129    0.887267    11.00000    0.03583    0.03363 =
         0.02716    0.00474    0.00817    0.01774
C6    1    0.827961    0.388597    0.913692    11.00000    0.03184    0.02983 =
         0.03223    0.00446    0.00884    0.01464
C7    1    0.556311    0.057218    0.320254    11.00000    0.04235    0.03804 =
         0.03549    0.00312    0.01236    0.01813
AFIX  43
H1    2    0.503548    0.000321    0.240186    11.00000   -1.20000
AFIX   0
C8    1    0.719344    0.071611    0.385734    11.00000    0.03869    0.03237 =
         0.04219    0.00912    0.01823    0.01413
C9    1    0.791860    0.154866    0.504625    11.00000    0.03360    0.04872 =
         0.04208    0.00762    0.00877    0.02055
AFIX  43
H2    2    0.898683    0.163950    0.553252    11.00000   -1.20000
AFIX   0
C10   1    0.707234    0.225002    0.552255    11.00000    0.03228    0.04838 =
         0.03212    0.00285    0.00558    0.01955
AFIX  43
H3    2    0.758353    0.283436    0.631862    11.00000   -1.20000
AFIX   0
C11   1    0.545367    0.207241    0.480024    11.00000    0.03174    0.03099 =
         0.02904    0.00709    0.01117    0.01265
C12   1    0.428147    0.421575    0.684614    11.00000    0.03526    0.03766 =
         0.03308    0.00820    0.01221    0.01443
AFIX  43
H4    2    0.469305    0.463797    0.767011    11.00000   -1.20000
AFIX   0
C13   1    0.291326    0.440775    0.613388    11.00000    0.03651    0.02966 =
         0.04081    0.00999    0.01798    0.01233
C14   1    0.236241    0.378481    0.490717    11.00000    0.03337    0.04082 =
         0.03811    0.01073    0.00864    0.01803
AFIX  43
H5    2    0.145422    0.389066    0.438972    11.00000   -1.20000
AFIX   0
C15   1    0.315328    0.300725    0.444730    11.00000    0.03350    0.03752 =
         0.02801    0.00555    0.00718    0.01535
AFIX  43
H6    2    0.278395    0.259714    0.362484    11.00000   -1.20000
AFIX   0
C16   1    0.449774    0.284571    0.522193    11.00000    0.02676    0.02865 =
         0.02683    0.00570    0.00883    0.00786
C17   1    0.809902    0.000291    0.327652    11.00000    0.05310    0.05580 =
         0.05909    0.00561    0.02418    0.03101
AFIX 137
H7A   2    0.722447   -0.083547    0.258197    11.00000   -1.20000
H8B   2    0.867991   -0.039800    0.383429    11.00000   -1.20000
H9C   2    0.897166    0.078621    0.304193    11.00000   -1.20000
AFIX   0
C18   1    0.210464    0.524884    0.670003    11.00000    0.05315    0.04418 =
         0.05352    0.01035    0.02483    0.02796
AFIX 137
H10A  2    0.302783    0.611359    0.736171    11.00000   -1.20000
H11B  2    0.123590    0.453933    0.698170    11.00000   -1.20000
H12C  2    0.153404    0.563047    0.611807    11.00000   -1.20000
AFIX   0
H13   2    0.269837    0.055631    0.266462    11.00000    0.18038
H14   2    0.642715    0.342850    0.748313    11.00000    0.16522
HKLF 4


REM  dm55hba1
REM wR2 = 0.0999, GooF = S = 1.092, Restrained GooF = 1.092 for all data
REM R1 = 0.0348 for 3096 Fo > 4sig(Fo) and 0.0480 for all 3977 data
REM 246 parameters refined using 0 restraints

END

WGHT      0.0429      0.2184

REM Instructions for potential hydrogen bonds
EQIV $3 -x+1, -y, -z+1
HTAB C7 O4_$3
HTAB C10 O3
HTAB C15 O2
HTAB O1 N1
HTAB O4 N2

REM Highest difference peak  0.444,  deepest hole -0.777,  1-sigma level  0.075
Q1    1   1.3140  0.7821  0.9497  11.00000  0.05    0.44
Q2    1   0.7691  0.4591  0.8051  11.00000  0.05    0.41
Q3    1   0.1952  0.0296  0.1637  11.00000  0.05    0.38
Q4    1   1.2220  0.8133  0.8996  11.00000  0.05    0.33
Q5    1  -0.1733 -0.4026  0.1154  11.00000  0.05    0.31
Q6    1   1.3349  0.7439  1.0017  11.00000  0.05    0.30
Q7    1   1.3283  0.8443  1.0586  11.00000  0.05    0.30
Q8    1  -0.3588 -0.3745  0.1252  11.00000  0.05    0.28
;

_shelx_res_checksum              10187

#==============================================================================
# start Validation Reply Form
_vrf_PLAT355_H55dmbp-Hba_RT      
;
PROBLEM: Long   O-H (X0.82,N0.98A)  O1       - H13      .       1.17 Ang.  
RESPONSE: Essential observation of proton migration in the H-bonds.
;
_vrf_PLAT110_H55dmbp-Hba_RT      
;
PROBLEM: ADDSYM Detects Potential Lattice Translation ...          ? Check 
RESPONSE: Essential observation near below the phase transition point.
;
_vrf_PLAT112_H55dmbp-Hba_RT      
;
PROBLEM: ADDSYM Detects New (Pseudo) Symm. Elem       b/2        100 %Fit  
RESPONSE: Essential observation near below the phase transition point.
;
_vrf_PLAT113_H55dmbp-Hba_RT      
;
PROBLEM: ADDSYM Suggests Possible Pseudo/New  Space Group        P-1 Check 
RESPONSE: Essential observation near below the phase transition point.
;
_vrf_PLAT776_H55dmbp-Hba_RT      
;
PROBLEM: Suspect D-H Dist in CIF: N2       --H14       ..       1.54 Ang.  
RESPONSE: Essential observation of proton migration in the H-bonds.
;
# end Validation Reply Form

#     End of CIF
#==============================================================================
####################################################################### 
# 
# This file contains crystal structure data downloaded from the 
# Cambridge Structural Database (CSD) hosted by the Cambridge 
# Crystallographic Data Centre (CCDC).
# 
# Full information about CCDC data access policies and citation 
# guidelines are available at http://www.ccdc.cam.ac.uk/access/V1 
# 
# Audit and citation data items may have been added by the CCDC. 
# Please retain this information to preserve the provenance of 
# this file and to allow appropriate attribution of the data. 
# 
#######################################################################

data_H22bpy-Hia
_database_code_depnum_ccdc_archive 'CCDC 1944396'
loop_
_audit_author_name
_audit_author_address
'Sachio Horiuchi'
;National Institute of Advanced Science and Technology 
Japan
;
_audit_update_record             
;
2019-11-12 deposited with the CCDC.	2019-11-22 downloaded from the CCDC.
;

#==============================================================================
# CHEMICAL DATA

_chemical_formula_sum            'C16 H10 I2 N2 O4'
_chemical_formula_moiety         'C16 H10 I2 N2 O4'
_chemical_formula_weight         548.07
_chemical_melting_point          ?

#==============================================================================
# CRYSTAL DATA
_space_group_crystal_system      triclinic
_space_group_name_H-M_alt        'P -1'
_space_group_name_Hall           '-P 1'
_space_group_IT_number           2
loop_
_symmetry_equiv_pos_site_id
_symmetry_equiv_pos_as_xyz
1 +X,+Y,+Z
2 -X,-Y,-Z
#------------------------------------------------------------------------------
_cell_length_a                   8.4976(15)
_cell_length_b                   9.6911(17)
_cell_length_c                   11.242(2)
_cell_angle_alpha                102.877(3)
_cell_angle_beta                 100.665(2)
_cell_angle_gamma                107.8887(17)
_cell_volume                     826.2(2)
_cell_formula_units_Z            2
_cell_measurement_reflns_used    3094
_cell_measurement_theta_min      3.38
_cell_measurement_theta_max      27.49
_cell_measurement_temperature    295
#------------------------------------------------------------------------------
_exptl_crystal_description       block
_exptl_crystal_colour            black
_exptl_crystal_size_max          0.280
_exptl_crystal_size_mid          0.280
_exptl_crystal_size_min          0.160
_exptl_crystal_density_diffrn    2.203
_exptl_crystal_density_meas      ?
_exptl_crystal_density_method    'not measured'
_exptl_crystal_F_000             516.00
_exptl_absorpt_coefficient_mu    3.831
_exptl_absorpt_correction_type   numerical
_exptl_absorpt_process_details   'NUMABS (Rigaku, 1999)'
_exptl_absorpt_correction_T_min  1.000
_exptl_absorpt_correction_T_max  1.000

#==============================================================================
# EXPERIMENTAL DATA

_diffrn_ambient_temperature      295
_diffrn_radiation_type           'Mo K\a'
_diffrn_radiation_wavelength     0.71075
_diffrn_measurement_device_type  'Rigaku XtaLAB P100'
_diffrn_measurement_method       \w
_diffrn_detector_area_resol_mean 5.811
_diffrn_reflns_number            12892
_diffrn_reflns_av_unetI/netI     0.0273
_diffrn_reflns_av_R_equivalents  0.0299
_diffrn_reflns_theta_max         27.483
_diffrn_reflns_theta_min         3.384
_diffrn_reflns_theta_full        25.242
_diffrn_measured_fraction_theta_max 0.992
_diffrn_measured_fraction_theta_full 0.993
_diffrn_reflns_Laue_measured_fraction_max 0.992
_diffrn_reflns_Laue_measured_fraction_full 0.993
_diffrn_reflns_point_group_measured_fraction_max 0.992
_diffrn_reflns_point_group_measured_fraction_full 0.993
_diffrn_reflns_limit_h_min       -11
_diffrn_reflns_limit_h_max       11
_diffrn_reflns_limit_k_min       -12
_diffrn_reflns_limit_k_max       12
_diffrn_reflns_limit_l_min       -14
_diffrn_reflns_limit_l_max       14
_diffrn_standards_number         0
_diffrn_standards_interval_count .
_diffrn_standards_decay_%        ?
_reflns_number_total             3754
_reflns_number_gt                3418
_reflns_threshold_expression     F^2^>2.0\s(F^2^)
_reflns_Friedel_coverage         0.000
_reflns_Friedel_fraction_max     .
_reflns_Friedel_fraction_full    .

#==============================================================================
# REFINEMENT DATA

_refine_special_details          
;
    Refinement was performed using all reflections. The weighted 
    R-factor (wR) and goodness of fit (S) are based on F^2^.
    R-factor (gt) are based on F. The threshold expression of
    F^2^ > 2.0 sigma(F^2^) is used only for calculating R-factor (gt).
;
_refine_ls_structure_factor_coef Fsqd
_refine_ls_R_factor_all          0.0295
_refine_ls_R_factor_gt           0.0274
_refine_ls_wR_factor_ref         0.0705
_refine_ls_wR_factor_gt          0.0678
_refine_ls_number_restraints     0
_refine_ls_hydrogen_treatment    mixed
_refine_ls_number_reflns         3754
_refine_ls_number_parameters     226
_refine_ls_goodness_of_fit_ref   1.069
_refine_ls_weighting_scheme      calc
_refine_ls_weighting_details     
'w = 1/[\s^2^(Fo^2^)+(0.0392P)^2^+0.0321P] where P=(Fo^2^+2Fc^2^)/3'
_atom_sites_solution_hydrogens   geom
_atom_sites_solution_primary     direct
_atom_sites_solution_secondary   difmap
_refine_ls_shift/su_max          0.001
_refine_diff_density_max         0.97
_refine_diff_density_min         -1.11
_refine_ls_extinction_method     SHELXL
_refine_ls_extinction_coef       0.0441(12)

loop_
_atom_type_symbol
_atom_type_description
_atom_type_scat_dispersion_real
_atom_type_scat_dispersion_imag
_atom_type_scat_source
C C 0.0033 0.0016
;
International Tables for Crystallography
(Vol. C, Tables 4.2.6.8 and 6.1.1.4)
;
H H 0.0000 0.0000
;
International Tables for Crystallography
(Vol. C, Table 6.1.1.4)
;
I I -0.4742 1.8119
;
International Tables for Crystallography
(Vol. C, Tables 4.2.6.8 and 6.1.1.4)
;
N N 0.0061 0.0033
;
International Tables for Crystallography
(Vol. C, Tables 4.2.6.8 and 6.1.1.4)
;
O O 0.0106 0.0060
;
International Tables for Crystallography
(Vol. C, Tables 4.2.6.8 and 6.1.1.4)
;

#==============================================================================
# ATOMIC COORDINATES AND THERMAL PARAMETERS

loop_
_atom_site_label
_atom_site_type_symbol
_atom_site_fract_x
_atom_site_fract_y
_atom_site_fract_z
_atom_site_U_iso_or_equiv
_atom_site_adp_type
_atom_site_occupancy
_atom_site_site_symmetry_order
_atom_site_calc_flag
_atom_site_refinement_flags_posn
_atom_site_refinement_flags_adp
_atom_site_refinement_flags_occupancy
_atom_site_disorder_assembly
_atom_site_disorder_group
I1 I -0.26018(2) -0.28265(2) 0.10451(2) 0.04461(11) Uani 1 1 d . . . . .
I2 I 1.28509(2) 0.79372(2) 0.92241(2) 0.04514(10) Uani 1 1 d . . . . .
O1 O 0.0674(3) 0.0243(2) 0.25283(16) 0.0444(4) Uani 1 1 d . . . . .
O2 O 0.2553(3) 0.2366(2) 0.16929(18) 0.0557(6) Uani 1 1 d . . . . .
O3 O 0.9497(3) 0.4998(2) 0.75857(16) 0.0487(5) Uani 1 1 d . . . . .
O4 O 0.7354(2) 0.2723(2) 0.81401(16) 0.0459(5) Uani 1 1 d . . . . .
N1 N 0.2839(2) 0.2569(2) 0.44431(18) 0.0361(5) Uani 1 1 d . . . . .
N2 N 0.6835(3) 0.2161(2) 0.56725(19) 0.0390(5) Uani 1 1 d . . . . .
C1 C -0.1023(3) -0.1158(3) 0.0455(2) 0.0313(5) Uani 1 1 d . . . . .
C2 C 0.0289(3) 0.0050(3) 0.1309(2) 0.0332(5) Uani 1 1 d . . . . .
C3 C 0.1403(3) 0.1311(3) 0.0879(2) 0.0344(5) Uani 1 1 d . . . . .
C4 C 1.1173(3) 0.6225(3) 0.9703(2) 0.0312(5) Uani 1 1 d . . . . .
C5 C 0.9786(3) 0.5053(3) 0.8714(2) 0.0323(5) Uani 1 1 d . . . . .
C6 C 0.8587(3) 0.3771(3) 0.9062(2) 0.0326(5) Uani 1 1 d . . . . .
C7 C 0.1853(4) 0.3362(3) 0.4769(3) 0.0468(6) Uani 1 1 d . . . . .
H1 H 0.077857 0.311740 0.421850 0.056 Uiso 1 1 calc R U . . .
C8 C 0.2373(3) 0.4517(3) 0.5882(2) 0.0471(8) Uani 1 1 d . . . . .
H2 H 0.164805 0.501785 0.610437 0.056 Uiso 1 1 calc R U . . .
C9 C 0.4005(4) 0.4916(3) 0.6664(3) 0.0443(6) Uani 1 1 d . . . . .
H3 H 0.439881 0.570674 0.741771 0.053 Uiso 1 1 calc R U . . .
C10 C 0.5048(3) 0.4138(3) 0.6323(2) 0.0371(5) Uani 1 1 d . . . . .
H4 H 0.615468 0.440901 0.683481 0.045 Uiso 1 1 calc R U . . .
C11 C 0.4421(3) 0.2948(3) 0.5206(2) 0.0315(5) Uani 1 1 d . . . . .
C12 C 0.7851(4) 0.1398(3) 0.5345(3) 0.0474(6) Uani 1 1 d . . . . .
H5 H 0.880008 0.148840 0.596410 0.057 Uiso 1 1 calc R U . . .
C13 C 0.7543(4) 0.0495(3) 0.4139(3) 0.0463(7) Uani 1 1 d . . . . .
H6 H 0.827530 -0.000739 0.393665 0.056 Uiso 1 1 calc R U . . .
C14 C 0.6122(4) 0.0352(3) 0.3232(3) 0.0448(6) Uani 1 1 d . . . . .
H7 H 0.586112 -0.027623 0.240934 0.054 Uiso 1 1 calc R U . . .
C15 C 0.5088(3) 0.1145(3) 0.3551(2) 0.0421(6) Uani 1 1 d . . . . .
H8 H 0.413939 0.107252 0.294053 0.051 Uiso 1 1 calc R U . . .
C16 C 0.5468(3) 0.2048(3) 0.4782(2) 0.0309(5) Uani 1 1 d . . . . .
H9 H 0.179(4) 0.136(4) 0.288(3) 0.079(11) Uiso 1 1 d . . . . .
H10 H 0.758(4) 0.308(4) 0.718(4) 0.086(12) Uiso 1 1 d . . . . .

loop_
_atom_site_aniso_label
_atom_site_aniso_U_11
_atom_site_aniso_U_22
_atom_site_aniso_U_33
_atom_site_aniso_U_23
_atom_site_aniso_U_13
_atom_site_aniso_U_12
I1 0.04521(15) 0.03705(13) 0.05550(16) 0.01686(9) 0.02090(10) 0.01396(9)
I2 0.04749(15) 0.04221(14) 0.05281(16) 0.02123(9) 0.02377(10) 0.01505(10)
O1 0.0478(11) 0.0458(11) 0.0276(9) 0.0080(8) 0.0032(7) 0.0070(9)
O2 0.0517(12) 0.0479(12) 0.0370(10) 0.0057(9) -0.0038(9) -0.0091(9)
O3 0.0549(12) 0.0585(12) 0.0264(9) 0.0168(8) 0.0068(8) 0.0118(9)
O4 0.0471(11) 0.0452(11) 0.0287(9) 0.0062(8) 0.0027(8) 0.0022(9)
N1 0.0316(11) 0.0405(11) 0.0288(10) 0.0070(8) 0.0050(8) 0.0076(9)
N2 0.0355(11) 0.0420(11) 0.0303(11) 0.0055(9) 0.0027(9) 0.0094(9)
C1 0.0314(12) 0.0270(11) 0.0340(12) 0.0083(9) 0.0068(9) 0.0107(9)
C2 0.0315(12) 0.0315(12) 0.0358(12) 0.0090(9) 0.0060(9) 0.0131(10)
C3 0.0329(12) 0.0324(12) 0.0327(12) 0.0053(10) 0.0034(10) 0.0112(10)
C4 0.0345(12) 0.0324(12) 0.0304(12) 0.0116(9) 0.0117(9) 0.0139(10)
C5 0.0365(13) 0.0366(12) 0.0277(11) 0.0108(9) 0.0093(9) 0.0173(10)
C6 0.0359(12) 0.0343(12) 0.0291(12) 0.0084(9) 0.0098(9) 0.0148(10)
C7 0.0367(14) 0.0518(16) 0.0454(15) 0.0093(12) 0.0090(11) 0.0125(12)
C8 0.0445(18) 0.0438(17) 0.0553(19) 0.0119(14) 0.0223(15) 0.0163(14)
C9 0.0507(16) 0.0366(13) 0.0351(13) 0.0012(10) 0.0113(12) 0.0086(12)
C10 0.0391(13) 0.0346(12) 0.0293(12) 0.0045(9) 0.0050(10) 0.0084(10)
C11 0.0353(12) 0.0309(11) 0.0242(11) 0.0089(9) 0.0081(9) 0.0059(9)
C12 0.0411(15) 0.0571(17) 0.0427(15) 0.0114(13) 0.0094(12) 0.0198(13)
C13 0.0470(17) 0.0460(17) 0.0537(18) 0.0178(14) 0.0250(14) 0.0191(14)
C14 0.0513(16) 0.0445(14) 0.0337(13) 0.0047(11) 0.0152(12) 0.0136(12)
C15 0.0452(15) 0.0486(15) 0.0275(12) 0.0055(11) 0.0074(10) 0.0160(12)
C16 0.0335(12) 0.0289(11) 0.0257(11) 0.0087(9) 0.0085(9) 0.0047(9)

#==============================================================================
_computing_data_collection       'CrystalClear-SM Expert 2.1 b29 (Rigaku, 2013)'
_computing_cell_refinement       'CrystalClear-SM Expert 2.1 b29'
_computing_data_reduction        'CrystalClear-SM Expert 2.1 b29'
_computing_structure_solution    'SIR2002 (Burla, et al., 2003)'
_computing_structure_refinement  'SHELXL Version 2018/3 (Sheldrick, 2008)'
_computing_publication_material  'CrystalStructure 4.3 (Rigaku, 2018)'
_computing_molecular_graphics    'CrystalStructure 4.3'

#==============================================================================
# MOLECULAR GEOMETRY

_geom_special_details            
;
 All esds (except the esd in the dihedral angle between two l.s. planes)
 are estimated using the full covariance matrix.  The cell esds are taken
 into account individually in the estimation of esds in distances, angles
 and torsion angles; correlations between esds in cell parameters are only
 used when they are defined by crystal symmetry.  An approximate (isotropic)
 treatment of cell esds is used for estimating esds involving l.s. planes.
;

loop_
_geom_bond_atom_site_label_1
_geom_bond_atom_site_label_2
_geom_bond_distance
_geom_bond_site_symmetry_2
_geom_bond_publ_flag
I1 C1 2.081(2) . ?
I2 C4 2.075(2) . ?
O1 C2 1.305(3) . ?
O1 H9 1.13(3) . ?
O2 C3 1.215(3) . ?
O3 C5 1.232(3) . ?
O4 C6 1.296(3) . ?
O4 H10 1.24(4) . ?
N1 C11 1.344(3) . ?
N1 C7 1.346(3) . ?
N2 C16 1.344(3) . ?
N2 C12 1.348(3) . ?
C1 C2 1.355(3) . ?
C1 C3 1.437(3) 2 ?
C2 C3 1.532(4) . ?
C4 C6 1.364(3) 2_767 ?
C4 C5 1.430(3) . ?
C5 C6 1.524(4) . ?
C7 C8 1.371(4) . ?
C7 H1 0.9300 . ?
C8 C9 1.383(4) . ?
C8 H2 0.9300 . ?
C9 C10 1.382(4) . ?
C9 H3 0.9300 . ?
C10 C11 1.385(3) . ?
C10 H4 0.9300 . ?
C11 C16 1.492(4) . ?
C12 C13 1.368(4) . ?
C12 H5 0.9300 . ?
C13 C14 1.377(4) . ?
C13 H6 0.9300 . ?
C14 C15 1.379(4) . ?
C14 H7 0.9300 . ?
C15 C16 1.380(3) . ?
C15 H8 0.9300 . ?

loop_
_geom_angle_atom_site_label_1
_geom_angle_atom_site_label_2
_geom_angle_atom_site_label_3
_geom_angle
_geom_angle_site_symmetry_1
_geom_angle_site_symmetry_3
_geom_angle_publ_flag
C2 O1 H9 100.9(17) . . ?
C6 O4 H10 104.5(17) . . ?
C11 N1 C7 119.4(2) . . ?
C16 N2 C12 119.1(2) . . ?
C2 C1 C3 121.5(2) . 2 ?
C2 C1 I1 120.70(18) . . ?
C3 C1 I1 117.79(17) 2 . ?
O1 C2 C1 123.7(2) . . ?
O1 C2 C3 115.7(2) . . ?
C1 C2 C3 120.6(2) . . ?
O2 C3 C1 124.8(2) . 2 ?
O2 C3 C2 117.4(2) . . ?
C1 C3 C2 117.9(2) 2 . ?
C6 C4 C5 121.5(2) 2_767 . ?
C6 C4 I2 120.00(18) 2_767 . ?
C5 C4 I2 118.51(16) . . ?
O3 C5 C4 124.4(2) . . ?
O3 C5 C6 117.2(2) . . ?
C4 C5 C6 118.42(19) . . ?
O4 C6 C4 123.2(2) . 2_767 ?
O4 C6 C5 116.7(2) . . ?
C4 C6 C5 120.1(2) 2_767 . ?
N1 C7 C8 122.4(3) . . ?
N1 C7 H1 118.8 . . ?
C8 C7 H1 118.8 . . ?
C7 C8 C9 118.2(3) . . ?
C7 C8 H2 120.9 . . ?
C9 C8 H2 120.9 . . ?
C10 C9 C8 119.8(2) . . ?
C10 C9 H3 120.1 . . ?
C8 C9 H3 120.1 . . ?
C9 C10 C11 119.0(2) . . ?
C9 C10 H4 120.5 . . ?
C11 C10 H4 120.5 . . ?
N1 C11 C10 121.1(2) . . ?
N1 C11 C16 116.9(2) . . ?
C10 C11 C16 122.0(2) . . ?
N2 C12 C13 122.7(3) . . ?
N2 C12 H5 118.6 . . ?
C13 C12 H5 118.6 . . ?
C12 C13 C14 118.2(3) . . ?
C12 C13 H6 120.9 . . ?
C14 C13 H6 120.9 . . ?
C13 C14 C15 119.6(2) . . ?
C13 C14 H7 120.2 . . ?
C15 C14 H7 120.2 . . ?
C14 C15 C16 119.7(2) . . ?
C14 C15 H8 120.2 . . ?
C16 C15 H8 120.2 . . ?
N2 C16 C15 120.7(2) . . ?
N2 C16 C11 116.2(2) . . ?
C15 C16 C11 123.1(2) . . ?

loop_
_geom_torsion_atom_site_label_1
_geom_torsion_atom_site_label_2
_geom_torsion_atom_site_label_3
_geom_torsion_atom_site_label_4
_geom_torsion
_geom_torsion_site_symmetry_1
_geom_torsion_site_symmetry_2
_geom_torsion_site_symmetry_3
_geom_torsion_site_symmetry_4
_geom_torsion_publ_flag
C3 C1 C2 O1 179.5(2) 2 . . . ?
I1 C1 C2 O1 1.3(3) . . . . ?
C3 C1 C2 C3 0.7(4) 2 . . . ?
I1 C1 C2 C3 -177.43(16) . . . . ?
O1 C2 C3 O2 0.8(3) . . . . ?
C1 C2 C3 O2 179.7(3) . . . . ?
O1 C2 C3 C1 -179.6(2) . . . 2 ?
C1 C2 C3 C1 -0.7(4) . . . 2 ?
C6 C4 C5 O3 179.3(2) 2_767 . . . ?
I2 C4 C5 O3 -1.1(3) . . . . ?
C6 C4 C5 C6 -1.4(4) 2_767 . . . ?
I2 C4 C5 C6 178.19(15) . . . . ?
O3 C5 C6 O4 -0.1(3) . . . . ?
C4 C5 C6 O4 -179.4(2) . . . . ?
O3 C5 C6 C4 -179.3(2) . . . 2_767 ?
C4 C5 C6 C4 1.4(4) . . . 2_767 ?
C11 N1 C7 C8 -2.5(4) . . . . ?
N1 C7 C8 C9 3.0(4) . . . . ?
C7 C8 C9 C10 -1.1(4) . . . . ?
C8 C9 C10 C11 -1.1(4) . . . . ?
C7 N1 C11 C10 0.2(3) . . . . ?
C7 N1 C11 C16 -178.8(2) . . . . ?
C9 C10 C11 N1 1.6(4) . . . . ?
C9 C10 C11 C16 -179.5(2) . . . . ?
C16 N2 C12 C13 -0.6(4) . . . . ?
N2 C12 C13 C14 -0.9(4) . . . . ?
C12 C13 C14 C15 1.8(4) . . . . ?
C13 C14 C15 C16 -1.4(4) . . . . ?
C12 N2 C16 C15 1.1(4) . . . . ?
C12 N2 C16 C11 -178.8(2) . . . . ?
C14 C15 C16 N2 -0.1(4) . . . . ?
C14 C15 C16 C11 179.8(3) . . . . ?
N1 C11 C16 N2 -163.58(17) . . . . ?
C10 C11 C16 N2 17.4(4) . . . . ?
N1 C11 C16 C15 16.6(4) . . . . ?
C10 C11 C16 C15 -162.4(2) . . . . ?

loop_
_geom_hbond_atom_site_label_D
_geom_hbond_atom_site_label_H
_geom_hbond_atom_site_label_A
_geom_hbond_site_symmetry_D
_geom_hbond_site_symmetry_H
_geom_hbond_site_symmetry_A
_geom_hbond_distance_DA
_geom_hbond_distance_DH
_geom_hbond_distance_HA
_geom_hbond_angle_DHA
_geom_hbond_publ_flag
O1 H9 O2 . . . 2.657(3) 1.13(3) 1.91(4) 120(2) no
O1 H9 N1 . . . 2.631(2) 1.13(3) 1.77(3) 130(3) no
O4 H10 O3 . . . 2.671(3) 1.24(4) 1.95(3) 112.0(19) no
O4 H10 N2 . . . 2.629(3) 1.24(4) 1.63(4) 133(2) no

#==============================================================================
# Additional structures and associated data_? identifiers
# should be added at this point if there is more than one 
# structure analysis in the CIF.

_shelx_res_file                  
;
TITL bp22hia
    shelxl.res
    created by SHELXL-2018/3 at 09:27:22 on 12-Nov-2019
CELL  0.71075 8.49760 9.69110 11.24170 102.87710 100.66510 107.88870
ZERR  2 0.00147 0.00169 0.00195 0.00270 0.00220 0.00170
LATT 1
SFAC C H I N O
UNIT 32 20 4 4 8
L.S. 20
FMAP 2
PLAN 8
WPDB -2
HTAB
BOND $H
CONF
LIST 4
TEMP 22.0
ACTA
SIZE 0.160 0.280 0.280
WGHT    0.039200    0.032100
EXTI    0.044090
FVAR       1.78197
I1    3   -0.260182   -0.282646    0.104510    11.00000    0.04521    0.03705 =
         0.05550    0.01686    0.02090    0.01396
I2    3    1.285095    0.793718    0.922414    11.00000    0.04749    0.04221 =
         0.05281    0.02123    0.02377    0.01505
O1    5    0.067443    0.024280    0.252826    11.00000    0.04776    0.04577 =
         0.02757    0.00803    0.00325    0.00701
O2    5    0.255321    0.236566    0.169294    11.00000    0.05166    0.04790 =
         0.03697    0.00569   -0.00378   -0.00915
O3    5    0.949727    0.499766    0.758575    11.00000    0.05492    0.05854 =
         0.02644    0.01678    0.00681    0.01179
O4    5    0.735355    0.272297    0.814005    11.00000    0.04707    0.04521 =
         0.02875    0.00617    0.00266    0.00216
N1    4    0.283937    0.256892    0.444305    11.00000    0.03159    0.04054 =
         0.02877    0.00697    0.00498    0.00759
N2    4    0.683489    0.216071    0.567248    11.00000    0.03555    0.04195 =
         0.03034    0.00547    0.00266    0.00938
C1    1   -0.102272   -0.115802    0.045459    11.00000    0.03142    0.02704 =
         0.03403    0.00825    0.00681    0.01070
C2    1    0.028873    0.004991    0.130917    11.00000    0.03154    0.03148 =
         0.03582    0.00895    0.00599    0.01314
C3    1    0.140298    0.131071    0.087864    11.00000    0.03285    0.03243 =
         0.03273    0.00526    0.00340    0.01116
C4    1    1.117309    0.622483    0.970327    11.00000    0.03451    0.03242 =
         0.03041    0.01161    0.01166    0.01386
C5    1    0.978570    0.505307    0.871359    11.00000    0.03650    0.03659 =
         0.02772    0.01076    0.00932    0.01727
C6    1    0.858711    0.377123    0.906202    11.00000    0.03590    0.03430 =
         0.02910    0.00840    0.00984    0.01480
C7    1    0.185289    0.336175    0.476863    11.00000    0.03671    0.05176 =
         0.04544    0.00935    0.00900    0.01248
AFIX  43
H1    2    0.077857    0.311740    0.421850    11.00000   -1.20000
AFIX   0
C8    1    0.237311    0.451672    0.588162    11.00000    0.04446    0.04384 =
         0.05531    0.01190    0.02229    0.01632
AFIX  43
H2    2    0.164805    0.501785    0.610437    11.00000   -1.20000
AFIX   0
C9    1    0.400484    0.491639    0.666397    11.00000    0.05075    0.03658 =
         0.03508    0.00124    0.01127    0.00860
AFIX  43
H3    2    0.439881    0.570674    0.741771    11.00000   -1.20000
AFIX   0
C10   1    0.504835    0.413810    0.632263    11.00000    0.03910    0.03465 =
         0.02928    0.00446    0.00498    0.00839
AFIX  43
H4    2    0.615468    0.440901    0.683481    11.00000   -1.20000
AFIX   0
C11   1    0.442115    0.294827    0.520590    11.00000    0.03528    0.03088 =
         0.02419    0.00894    0.00806    0.00588
C12   1    0.785061    0.139776    0.534459    11.00000    0.04110    0.05707 =
         0.04272    0.01144    0.00938    0.01980
AFIX  43
H5    2    0.880008    0.148840    0.596410    11.00000   -1.20000
AFIX   0
C13   1    0.754347    0.049549    0.413857    11.00000    0.04698    0.04604 =
         0.05372    0.01781    0.02502    0.01908
AFIX  43
H6    2    0.827530   -0.000739    0.393665    11.00000   -1.20000
AFIX   0
C14   1    0.612218    0.035183    0.323184    11.00000    0.05127    0.04451 =
         0.03371    0.00472    0.01516    0.01358
AFIX  43
H7    2    0.586112   -0.027623    0.240934    11.00000   -1.20000
AFIX   0
C15   1    0.508816    0.114536    0.355125    11.00000    0.04523    0.04861 =
         0.02755    0.00546    0.00744    0.01603
AFIX  43
H8    2    0.413939    0.107252    0.294053    11.00000   -1.20000
AFIX   0
C16   1    0.546795    0.204832    0.478171    11.00000    0.03351    0.02894 =
         0.02570    0.00867    0.00853    0.00468
H9    2    0.179019    0.136001    0.287792    11.00000    0.07938
H10   2    0.758179    0.308042    0.717857    11.00000    0.08598
HKLF 4


REM  bp22hia
REM wR2 = 0.0705, GooF = S = 1.069, Restrained GooF = 1.069 for all data
REM R1 = 0.0274 for 3418 Fo > 4sig(Fo) and 0.0295 for all 3754 data
REM 226 parameters refined using 0 restraints

END

WGHT      0.0392      0.0321

REM Instructions for potential hydrogen bonds
HTAB C10 O3
HTAB C15 O2
HTAB O1 O2
HTAB O1 N1
HTAB O4 O3
HTAB O4 N2

REM Highest difference peak  0.967,  deepest hole -1.113,  1-sigma level  0.104
Q1    1   1.2358  0.7707  0.8601  11.00000  0.05    0.97
Q2    1  -0.3048 -0.3183  0.0357  11.00000  0.05    0.78
Q3    1   1.2942  0.8389  0.9571  11.00000  0.05    0.45
Q4    1   1.1219  0.6223  1.0243  11.00000  0.05    0.39
Q5    1   0.1269  0.1190  0.0308  11.00000  0.05    0.39
Q6    1  -0.0483 -0.0614  0.0964  11.00000  0.05    0.38
Q7    1   0.8018  0.3614  0.7034  11.00000  0.05    0.37
Q8    1  -0.2197 -0.2029  0.2204  11.00000  0.05    0.37
;

_shelx_res_checksum              11176

#==============================================================================
# start Validation Reply Form
_vrf_PLAT355_H22bpy-Hia          
;
PROBLEM: Long   O-H (X0.82,N0.98A)  O1       - H9       .       1.13 Ang.  
RESPONSE: Essential observation of proton migration in the H-bonds.
;
_vrf_PLAT110_H22bpy-Hia          
;
PROBLEM: ADDSYM Detects Potential Lattice Translation ...          ? Check 
RESPONSE: Essential observation near below the phase transition point..
;
_vrf_PLAT112_H22bpy-Hia          
;
PROBLEM: ADDSYM Detects New (Pseudo) Symm. Elem       b/2        100 %Fit  
RESPONSE: Essential observation near below the phase transition point..
;
_vrf_PLAT113_H22bpy-Hia          
;
PROBLEM: ADDSYM Suggests Possible Pseudo/New  Space Group        P-1 Check 
RESPONSE: Essential observation near below the phase transition point..
;
# end Validation Reply Form

#     End of CIF
#==============================================================================
####################################################################### 
# 
# This file contains crystal structure data downloaded from the 
# Cambridge Structural Database (CSD) hosted by the Cambridge 
# Crystallographic Data Centre (CCDC).
# 
# Full information about CCDC data access policies and citation 
# guidelines are available at http://www.ccdc.cam.ac.uk/access/V1 
# 
# Audit and citation data items may have been added by the CCDC. 
# Please retain this information to preserve the provenance of 
# this file and to allow appropriate attribution of the data. 
# 
#######################################################################

data_H55dmbp-Hba_360K
_database_code_depnum_ccdc_archive 'CCDC 1944403'
loop_
_audit_author_name
_audit_author_address
'Sachio Horiuchi'
;National Institute of Advanced Science and Technology 
Japan
;
_audit_update_record             
;
2019-10-24 deposited with the CCDC.	2019-11-22 downloaded from the CCDC.
;

#==============================================================================
# CHEMICAL DATA

_chemical_formula_sum            'C18 H14 Br2 N2 O4'
_chemical_formula_moiety         'C18 H14 Br2 N2 O4'
_chemical_formula_weight         482.13
_chemical_melting_point          ?

#==============================================================================
# CRYSTAL DATA
_space_group_crystal_system      triclinic
_space_group_name_H-M_alt        'P -1'
_space_group_name_Hall           '-P 1'
_space_group_IT_number           2
loop_
_symmetry_equiv_pos_site_id
_symmetry_equiv_pos_as_xyz
1 +X,+Y,+Z
2 -X,-Y,-Z
#------------------------------------------------------------------------------
_cell_length_a                   4.8779(2)
_cell_length_b                   8.1042(3)
_cell_length_c                   11.8636(7)
_cell_angle_alpha                108.4731(13)
_cell_angle_beta                 91.2897(17)
_cell_angle_gamma                98.2241(15)
_cell_volume                     439.09(4)
_cell_formula_units_Z            1
_cell_measurement_reflns_used    2749
_cell_measurement_theta_min      6.66
_cell_measurement_theta_max      67.72
_cell_measurement_temperature    360
#------------------------------------------------------------------------------
_exptl_crystal_description       block
_exptl_crystal_colour            dark_red
_exptl_crystal_size_max          0.200
_exptl_crystal_size_mid          0.100
_exptl_crystal_size_min          0.030
_exptl_crystal_density_diffrn    1.823
_exptl_crystal_density_meas      ?
_exptl_crystal_density_method    'not measured'
_exptl_crystal_F_000             238.00
_exptl_absorpt_coefficient_mu    1.807
_exptl_absorpt_correction_type   multi-scan
_exptl_absorpt_process_details   'CrystalClear (Rigaku, ????)'
_exptl_absorpt_correction_T_min  0.841
_exptl_absorpt_correction_T_max  1.000

#==============================================================================
# EXPERIMENTAL DATA

_diffrn_ambient_temperature      360
_diffrn_radiation_type           Synchrotron
_diffrn_radiation_wavelength     1.00000
_diffrn_measurement_device_type  'IPDSC (Rigaku)'
_diffrn_reflns_number            1773
_diffrn_reflns_av_unetI/netI     0.0268
_diffrn_reflns_av_R_equivalents  0.0293
_diffrn_reflns_theta_max         44.951
_diffrn_reflns_theta_min         7.163
_diffrn_reflns_theta_full        36.870
_diffrn_measured_fraction_theta_max 0.468
_diffrn_measured_fraction_theta_full 0.541
_diffrn_reflns_Laue_measured_fraction_max 0.468
_diffrn_reflns_Laue_measured_fraction_full 0.541
_diffrn_reflns_point_group_measured_fraction_max 0.468
_diffrn_reflns_point_group_measured_fraction_full 0.541
_diffrn_reflns_limit_h_min       -4
_diffrn_reflns_limit_h_max       4
_diffrn_reflns_limit_k_min       -8
_diffrn_reflns_limit_k_max       11
_diffrn_reflns_limit_l_min       -16
_diffrn_reflns_limit_l_max       14
_diffrn_standards_number         0
_diffrn_standards_interval_count .
_diffrn_standards_decay_%        ?
_reflns_number_total             1210
_reflns_number_gt                1141
_reflns_threshold_expression     F^2^>2.0\s(F^2^)
_reflns_Friedel_coverage         0.000
_reflns_Friedel_fraction_max     .
_reflns_Friedel_fraction_full    .

#==============================================================================
# REFINEMENT DATA

_refine_special_details          
;
    Refinement was performed using all reflections. The weighted 
    R-factor (wR) and goodness of fit (S) are based on F^2^.
    R-factor (gt) are based on F. The threshold expression of
    F^2^ > 2.0 sigma(F^2^) is used only for calculating R-factor (gt).
;
_refine_ls_structure_factor_coef Fsqd
_refine_ls_R_factor_all          0.0395
_refine_ls_R_factor_gt           0.0383
_refine_ls_wR_factor_ref         0.0954
_refine_ls_wR_factor_gt          0.0940
_refine_ls_number_restraints     0
_refine_ls_hydrogen_treatment    constr
_refine_ls_number_reflns         1210
_refine_ls_number_parameters     120
_refine_ls_goodness_of_fit_ref   1.079
_refine_ls_weighting_scheme      calc
_refine_ls_weighting_details     
'w = 1/[\s^2^(Fo^2^)+(0.0476P)^2^+0.2932P] where P=(Fo^2^+2Fc^2^)/3'
_atom_sites_solution_hydrogens   geom
_atom_sites_solution_primary     direct
_atom_sites_solution_secondary   difmap
_refine_ls_shift/su_max          0.000
_refine_diff_density_max         0.53
_refine_diff_density_min         -0.52
_refine_ls_extinction_method     SHELXL
_refine_ls_extinction_coef       0.083(5)

loop_
_atom_type_symbol
_atom_type_description
_atom_type_scat_dispersion_real
_atom_type_scat_dispersion_imag
_atom_type_scat_source
C C 0.0074 0.0035
;
International Tables for Crystallography
(Vol. C, Tables 4.2.6.8 and 6.1.1.4)
;
H H 0.0000 0.0000
;
International Tables for Crystallography
(Vol. C, Table 6.1.1.4)
;
N N 0.0135 0.0070
;
International Tables for Crystallography
(Vol. C, Tables 4.2.6.8 and 6.1.1.4)
;
O O 0.0225 0.0128
;
International Tables for Crystallography
(Vol. C, Tables 4.2.6.8 and 6.1.1.4)
;
Br Br -2.1210 0.5893
;
International Tables for Crystallography
(Vol. C, Tables 4.2.6.8 and 6.1.1.4)
;

#==============================================================================
# ATOMIC COORDINATES AND THERMAL PARAMETERS

loop_
_atom_site_label
_atom_site_type_symbol
_atom_site_fract_x
_atom_site_fract_y
_atom_site_fract_z
_atom_site_U_iso_or_equiv
_atom_site_adp_type
_atom_site_occupancy
_atom_site_site_symmetry_order
_atom_site_calc_flag
_atom_site_refinement_flags_posn
_atom_site_refinement_flags_adp
_atom_site_refinement_flags_occupancy
_atom_site_disorder_assembly
_atom_site_disorder_group
Br1 Br 0.12332(14) 0.82400(5) 0.05630(4) 0.0623(4) Uani 1 1 d . . . . .
O1 O 0.2872(8) 0.6074(3) 0.2137(2) 0.0623(14) Uani 1 1 d . . . . .
H1 H 0.334610 0.546573 0.251975 0.075 Uiso 1 1 calc R U . . .
O2 O 0.4111(8) 0.6537(4) -0.1669(2) 0.0564(14) Uani 1 1 d . . . . .
N1 N 0.2992(8) 0.3755(4) 0.3623(2) 0.0470(15) Uani 1 1 d . . . . .
C1 C 0.3760(10) 0.4313(3) 0.4785(2) 0.0395(17) Uani 1 1 d . . . . .
C2 C 0.0789(11) 0.2512(4) 0.3176(3) 0.0520(19) Uani 1 1 d . . . . .
H2 H 0.030595 0.216430 0.236213 0.062 Uiso 1 1 calc R U . . .
C3 C -0.0815(10) 0.1712(4) 0.3865(3) 0.0441(18) Uani 1 1 d . . . . .
C4 C -0.0054(11) 0.2310(5) 0.5066(3) 0.0537(19) Uani 1 1 d . . . . .
H4 H -0.110555 0.184676 0.557127 0.064 Uiso 1 1 calc R U . . .
C5 C 0.2249(11) 0.3590(4) 0.5539(3) 0.0504(18) Uani 1 1 d . . . . .
H5 H 0.277386 0.395906 0.635019 0.061 Uiso 1 1 calc R U . . .
C6 C -0.3248(13) 0.0291(5) 0.3289(4) 0.066(2) Uani 1 1 d . . . . .
H6A H -0.454327 0.021175 0.387397 0.079 Uiso 1 1 calc R U . . .
H6B H -0.260241 -0.081755 0.296462 0.079 Uiso 1 1 calc R U . . .
H6C H -0.414715 0.057417 0.266125 0.079 Uiso 1 1 calc R U . . .
C7 C 0.3806(10) 0.5613(4) 0.1125(2) 0.0437(18) Uani 1 1 d . . . . .
C8 C 0.3350(10) 0.6403(4) 0.0248(3) 0.0390(17) Uani 1 1 d . . . . .
C9 C 0.4487(10) 0.5855(4) -0.0847(2) 0.0422(18) Uani 1 1 d . . . . .

loop_
_atom_site_aniso_label
_atom_site_aniso_U_11
_atom_site_aniso_U_22
_atom_site_aniso_U_33
_atom_site_aniso_U_23
_atom_site_aniso_U_13
_atom_site_aniso_U_12
Br1 0.0611(10) 0.0538(3) 0.0701(3) 0.0115(2) 0.0003(4) 0.0231(3)
O1 0.083(4) 0.0674(14) 0.0420(10) 0.0181(10) 0.0201(16) 0.0252(19)
O2 0.068(4) 0.0663(15) 0.0481(11) 0.0311(11) 0.0013(16) 0.0249(19)
N1 0.049(4) 0.0575(14) 0.0337(10) 0.0195(10) -0.0062(15) -0.0021(19)
C1 0.047(4) 0.0359(12) 0.0349(11) 0.0110(10) 0.0023(17) 0.0058(19)
C2 0.058(5) 0.0515(16) 0.0411(13) 0.0124(12) -0.0036(19) -0.001(2)
C3 0.041(5) 0.0390(13) 0.0513(15) 0.0128(12) -0.001(2) 0.009(2)
C4 0.056(5) 0.0550(17) 0.0503(15) 0.0223(13) 0.003(2) -0.004(2)
C5 0.061(5) 0.0513(15) 0.0379(12) 0.0174(11) 0.0010(18) -0.002(2)
C6 0.061(6) 0.057(2) 0.071(2) 0.0168(17) -0.014(3) -0.009(3)
C7 0.046(5) 0.0458(14) 0.0360(12) 0.0107(11) 0.0024(18) 0.002(2)
C8 0.034(4) 0.0395(13) 0.0443(13) 0.0132(11) -0.0024(19) 0.0102(19)
C9 0.043(5) 0.0471(15) 0.0361(12) 0.0150(11) -0.0016(17) 0.002(2)

#==============================================================================
_computing_data_collection       PROCESS-AUTO
_computing_cell_refinement       PROCESS-AUTO
_computing_data_reduction        PROCESS-AUTO
_computing_structure_solution    'Il Milione (Burla, et al., 2007)'
_computing_structure_refinement  'SHELXL Version 2018/3 (Sheldrick, 2008)'
_computing_publication_material  'CrystalStructure 4.3 (Rigaku, 2019)'
_computing_molecular_graphics    'CrystalStructure 4.3'

#==============================================================================
# MOLECULAR GEOMETRY

_geom_special_details            
;
 All esds (except the esd in the dihedral angle between two l.s. planes)
 are estimated using the full covariance matrix.  The cell esds are taken
 into account individually in the estimation of esds in distances, angles
 and torsion angles; correlations between esds in cell parameters are only
 used when they are defined by crystal symmetry.  An approximate (isotropic)
 treatment of cell esds is used for estimating esds involving l.s. planes.
;

loop_
_geom_bond_atom_site_label_1
_geom_bond_atom_site_label_2
_geom_bond_distance
_geom_bond_site_symmetry_2
_geom_bond_publ_flag
Br1 C8 1.878(5) . ?
O1 C7 1.256(3) . ?
O1 H1 0.8200 . ?
O2 C9 1.286(5) . ?
N1 C1 1.333(4) . ?
N1 C2 1.333(5) . ?
C1 C5 1.388(4) . ?
C1 C1 1.480(6) 2_666 ?
C2 C3 1.385(4) . ?
C2 H2 0.9300 . ?
C3 C4 1.375(5) . ?
C3 C6 1.509(5) . ?
C4 C5 1.387(5) . ?
C4 H4 0.9300 . ?
C5 H5 0.9300 . ?
C6 H6A 0.9600 . ?
C6 H6B 0.9600 . ?
C6 H6C 0.9600 . ?
C7 C8 1.412(6) . ?
C7 C9 1.505(7) 2_665 ?
C8 C9 1.389(4) . ?

loop_
_geom_angle_atom_site_label_1
_geom_angle_atom_site_label_2
_geom_angle_atom_site_label_3
_geom_angle
_geom_angle_site_symmetry_1
_geom_angle_site_symmetry_3
_geom_angle_publ_flag
C7 O1 H1 109.5 . . ?
C1 N1 C2 120.9(2) . . ?
N1 C1 C5 119.6(3) . . ?
N1 C1 C1 117.9(3) . 2_666 ?
C5 C1 C1 122.5(3) . 2_666 ?
N1 C2 C3 123.1(3) . . ?
N1 C2 H2 118.4 . . ?
C3 C2 H2 118.4 . . ?
C4 C3 C2 116.0(3) . . ?
C4 C3 C6 124.0(3) . . ?
C2 C3 C6 120.0(3) . . ?
C3 C4 C5 121.3(3) . . ?
C3 C4 H4 119.3 . . ?
C5 C4 H4 119.3 . . ?
C4 C5 C1 119.0(3) . . ?
C4 C5 H5 120.5 . . ?
C1 C5 H5 120.5 . . ?
C3 C6 H6A 109.5 . . ?
C3 C6 H6B 109.5 . . ?
H6A C6 H6B 109.5 . . ?
C3 C6 H6C 109.5 . . ?
H6A C6 H6C 109.5 . . ?
H6B C6 H6C 109.5 . . ?
O1 C7 C8 123.5(4) . . ?
O1 C7 C9 117.6(3) . 2_665 ?
C8 C7 C9 118.8(3) . 2_665 ?
C9 C8 C7 120.7(4) . . ?
C9 C8 Br1 119.2(3) . . ?
C7 C8 Br1 120.1(2) . . ?
O2 C9 C8 122.6(4) . . ?
O2 C9 C7 117.0(3) . 2_665 ?
C8 C9 C7 120.4(3) . 2_665 ?

loop_
_geom_torsion_atom_site_label_1
_geom_torsion_atom_site_label_2
_geom_torsion_atom_site_label_3
_geom_torsion_atom_site_label_4
_geom_torsion
_geom_torsion_site_symmetry_1
_geom_torsion_site_symmetry_2
_geom_torsion_site_symmetry_3
_geom_torsion_site_symmetry_4
_geom_torsion_publ_flag
C2 N1 C1 C5 0.0(7) . . . . ?
C2 N1 C1 C1 179.5(5) . . . 2_666 ?
C1 N1 C2 C3 -0.6(8) . . . . ?
N1 C2 C3 C4 1.7(8) . . . . ?
N1 C2 C3 C6 -178.9(5) . . . . ?
C2 C3 C4 C5 -2.3(8) . . . . ?
C6 C3 C4 C5 178.3(5) . . . . ?
C3 C4 C5 C1 1.9(8) . . . . ?
N1 C1 C5 C4 -0.7(8) . . . . ?
C1 C1 C5 C4 179.9(6) 2_666 . . . ?
O1 C7 C8 C9 178.8(4) . . . . ?
C9 C7 C8 C9 -0.9(6) 2_665 . . . ?
O1 C7 C8 Br1 -0.3(5) . . . . ?
C9 C7 C8 Br1 -180.0(2) 2_665 . . . ?
C7 C8 C9 O2 179.8(3) . . . . ?
Br1 C8 C9 O2 -1.2(5) . . . . ?
C7 C8 C9 C7 0.9(6) . . . 2_665 ?
Br1 C8 C9 C7 180.0(2) . . . 2_665 ?


#==============================================================================
# Additional structures and associated data_? identifiers
# should be added at this point if there is more than one 
# structure analysis in the CIF.

# start Validation Reply Form
_vrf_PLAT029_H55dmbp-Hba_360K    
;
PROBLEM: _diffrn_measured_fraction_theta_full value Low .      0.541 Why?  
RESPONSE:
The data have been collected on 1-circle goniometer with IP area detector 
diffractometer. It is only the very high angle data that is incomplete due to 
the shape of the area detector, and we have ca. 100% coverage in the low angle 
data. This will always be a problem with area detector data that is not 
truncated. In addition, changing the direction of crystal is difficult 
due to the N2 blower for the temperaature control. The obtained 
analysis was sufficient to elucidate the molecular structure. 
;
_vrf_PLAT430_H55dmbp-Hba_360K    
;
PROBLEM: Short Inter D...A Contact  O2       ..N1       .       2.71 Ang.  
RESPONSE: 
The two molecules are connected strong hydrogen bond.  This is 
essential quality for this compound.  
;
_vrf_PLAT910_H55dmbp-Hba_360K    
;
PROBLEM: Missing # of FCF Reflection(s) Below Theta(Min).         11 Note  
RESPONSE:
A part of the data are missing by the blind area due to the heating device. 
;
_vrf_PLAT911_H55dmbp-Hba_360K    
;
PROBLEM: Missing FCF Refl Between Thmin & STh/L=    0.600        610 Report
RESPONSE:
A part of the data are missing by the blind area due to the heating device. 
;
# end Validation Reply Form


_shelx_res_file                  
;
TITL HT
    shelxl.res
    created by SHELXL-2018/3 at 11:24:17 on 24-Oct-2019
CELL  1.00000 4.87790 8.10420 11.86360 108.47310 91.28970 98.22410
ZERR  1 0.00020 0.00030 0.00070 0.00130 0.00170 0.00150
LATT 1
SFAC C H N O BR
DISP $C 0.0074 0.0035
DISP $H 0.000 0.000
DISP $N 0.0135 0.0070
DISP $O 0.0225 0.0128
DISP $Br -2.1210 0.5893
UNIT 18 14 2 4 2
SHEL 99999.000000 0.707107
OMIT      1  -2   1
OMIT      1   1   4
OMIT      0   2   1
OMIT     -2   3   1
OMIT     -1  -1   5
L.S. 20
FMAP 2
PLAN 30
WPDB -2
HTAB
BOND $H
CONF
LIST 4
TEMP 87.0
ACTA
SIZE 0.200 0.100 0.030
WGHT    0.047600    0.293200
EXTI    0.083461
FVAR       2.10229
BR1   5    0.123316    0.824001    0.056297    11.00000    0.06108    0.05378 =
         0.07015    0.01150    0.00034    0.02314
O1    4    0.287162    0.607378    0.213692    11.00000    0.08266    0.06737 =
         0.04196    0.01808    0.02006    0.02518
AFIX  83
H1    2    0.334610    0.546573    0.251975    11.00000   -1.20000
AFIX   0
O2    4    0.411146    0.653661   -0.166892    11.00000    0.06793    0.06631 =
         0.04813    0.03106    0.00129    0.02494
N1    3    0.299171    0.375495    0.362318    11.00000    0.04945    0.05754 =
         0.03368    0.01948   -0.00622   -0.00215
C1    1    0.375997    0.431302    0.478459    11.00000    0.04717    0.03589 =
         0.03485    0.01099    0.00226    0.00580
C2    1    0.078903    0.251166    0.317567    11.00000    0.05832    0.05152 =
         0.04107    0.01245   -0.00358   -0.00056
AFIX  43
H2    2    0.030595    0.216430    0.236213    11.00000   -1.20000
AFIX   0
C3    1   -0.081462    0.171244    0.386472    11.00000    0.04132    0.03900 =
         0.05131    0.01277   -0.00090    0.00891
C4    1   -0.005399    0.231029    0.506604    11.00000    0.05554    0.05496 =
         0.05029    0.02226    0.00284   -0.00442
AFIX  43
H4    2   -0.110555    0.184676    0.557127    11.00000   -1.20000
AFIX   0
C5    1    0.224934    0.359039    0.553940    11.00000    0.06063    0.05126 =
         0.03791    0.01736    0.00102   -0.00249
AFIX  43
H5    2    0.277386    0.395906    0.635019    11.00000   -1.20000
AFIX   0
C6    1   -0.324815    0.029094    0.328877    11.00000    0.06093    0.05709 =
         0.07126    0.01680   -0.01376   -0.00901
AFIX 137
H6A   2   -0.454327    0.021175    0.387397    11.00000   -1.20000
H6B   2   -0.260241   -0.081755    0.296462    11.00000   -1.20000
H6C   2   -0.414715    0.057417    0.266125    11.00000   -1.20000
AFIX   0
C7    1    0.380649    0.561306    0.112494    11.00000    0.04566    0.04582 =
         0.03603    0.01073    0.00238    0.00165
C8    1    0.335039    0.640304    0.024819    11.00000    0.03407    0.03954 =
         0.04431    0.01316   -0.00239    0.01021
C9    1    0.448657    0.585492   -0.084665    11.00000    0.04268    0.04708 =
         0.03608    0.01505   -0.00158    0.00171
HKLF 4


REM  HT
REM wR2 = 0.0954, GooF = S = 1.079, Restrained GooF = 1.079 for all data
REM R1 = 0.0383 for 1141 Fo > 4sig(Fo) and 0.0395 for all 1210 data
REM 120 parameters refined using 0 restraints

END

WGHT      0.0475      0.2934

REM Instructions for potential hydrogen bonds
EQIV $2 -x+1, -y+1, -z
HTAB O1 O2_$2
HTAB O1 N1
EQIV $3 x, y, z+1
HTAB C5 O2_$3

REM Highest difference peak  0.532,  deepest hole -0.517,  1-sigma level  0.063
Q1    1   0.1130  0.8114  0.1164  11.00000  0.05    0.53
Q2    1   0.2537  0.8723  0.0649  11.00000  0.05    0.34
Q3    1  -0.0005  0.1996  0.3468  11.00000  0.05    0.24
Q4    1   0.3473  0.3970  0.5168  11.00000  0.05    0.22
Q5    1   0.3372  0.4039  0.2795  11.00000  0.05    0.19
Q6    1   0.0792  0.7828  0.0220  11.00000  0.05    0.17
Q7    1   0.7144  0.7268 -0.0737  11.00000  0.05    0.17
Q8    1   0.4095  0.3971  0.2438  11.00000  0.05    0.16
Q9    1  -0.1232 -0.0119  0.4231  11.00000  0.05    0.16
Q10   1  -0.3349 -0.0859  0.0720  11.00000  0.05    0.16
Q11   1   0.0807  0.7562  0.1831  11.00000  0.05    0.15
Q12   1   0.3245  0.4925  0.7395  11.00000  0.05    0.14
Q13   1  -0.0201  0.1843  0.4394  11.00000  0.05    0.14
Q14   1   0.5000  0.5000  0.5000  10.50000  0.05    0.14
Q15   1  -0.2122 -0.0658  0.4045  11.00000  0.05    0.14
Q16   1  -0.2307  0.3343  0.4254  11.00000  0.05    0.14
Q17   1   0.5162  0.6445  0.2045  11.00000  0.05    0.14
Q18   1  -0.1596  0.2176  0.2392  11.00000  0.05    0.13
Q19   1   0.4514  0.6365  0.3428  11.00000  0.05    0.13
Q20   1  -0.1800  0.7016  0.0747  11.00000  0.05    0.13
Q21   1  -0.1164  0.8765 -0.0408  11.00000  0.05    0.13
Q22   1   0.5000  1.0000  0.0000  10.50000  0.05    0.12
Q23   1   0.1532 -0.0969  0.2631  11.00000  0.05    0.12
Q24   1   0.0164  0.5407 -0.0414  11.00000  0.05    0.12
Q25   1  -0.0875  0.8482 -0.0635  11.00000  0.05    0.12
Q26   1   0.0758  0.1593  0.1776  11.00000  0.05    0.12
Q27   1   0.1493  0.4199  0.3368  11.00000  0.05    0.12
Q28   1  -0.5750 -0.0694  0.1660  11.00000  0.05    0.12
Q29   1   0.1304  0.3944 -0.0697  11.00000  0.05    0.12
Q30   1   0.0047  0.2642  0.3020  11.00000  0.05    0.11
;

_shelx_res_checksum              32075
